# Supplementary material for: Poly[[μ-aqua-bis­(μ-4,4′-bipyridine-κ2 N:N′)bis­(μ-3-hy­droxy­adamantane-1-carboxyl­ato-κ2 O:O′)bis­(3-hy­droxy­adamantane-1-carboxyl­ato-κO)dicobalt(II)] hepta­hydrate]
Source: Acta Crystallogr Sect E Struct Rep Online. 2011 Apr 7;67(Pt 5):m558–9. doi: 10.1107/S1600536811012475 (PMC3089202; doi:10.1107/S1600536811012475)
Supplement: Supplementary file 2 [file e-67-0m558-Isup2.hkl]

# 
# h,k,l, Fc-squared, Fo-squared, sigma(Fo-squared) and status flag 
# 
data_I
_shelx_title ' J in Pn                     New: Pc' 
_shelx_refln_list_code          4 
_shelx_F_calc_maximum      234.38 
_exptl_crystal_F_000      1435.78 
_reflns_d_resolution_high  0.8406 
 
loop_ 
 _symmetry_equiv_pos_as_xyz 
 'x, y, z' 
 'x, -y, z+1/2' 
 
_cell_length_a    12.0201 
_cell_length_b    20.7463 
_cell_length_c    17.6353 
_cell_angle_alpha  90.000 
_cell_angle_beta  132.806 
_cell_angle_gamma  90.000 
 
_shelx_F_squared_multiplier     1.000 
 
loop_ 
 _refln_index_h 
 _refln_index_k 
 _refln_index_l 
 _refln_F_squared_calc 
 _refln_F_squared_meas 
 _refln_F_squared_sigma 
 _refln_observed_status 
   7   0 -20      934.45      949.05     92.46 o 
   8   0 -20     1339.11     1561.75    305.11 o 
   9   0 -20      352.33      354.91     61.17 o 
  10   0 -20      295.71      250.75     54.03 o 
  11   0 -20       35.21       20.48     36.67 o 
  12   0 -20      629.81      728.55     82.38 o 
   7   1 -20        1.51      -21.11     22.75 o 
   8   1 -20       57.21       60.47     27.60 o 
   9   1 -20      190.55      190.38     34.99 o 
  10   1 -20      385.88      394.43     86.05 o 
  11   1 -20       74.56       82.22     27.89 o 
  12   1 -20       36.75       18.47     25.67 o 
   7   2 -20      427.12      422.33     49.67 o 
   8   2 -20      143.50      135.82     35.95 o 
   9   2 -20        9.80       37.40     25.87 o 
  10   2 -20        2.18       -6.24     22.80 o 
  11   2 -20       48.94       76.79     27.50 o 
  12   2 -20        9.57       19.68     25.39 o 
   7   3 -20       18.00       28.18     22.60 o 
   8   3 -20      357.96      471.20     53.59 o 
   9   3 -20      920.13      976.19     65.46 o 
  10   3 -20      855.02     1006.85     66.60 o 
  11   3 -20      641.18      683.43     57.21 o 
  12   3 -20      310.39      404.68     45.07 o 
   7   4 -20      143.56       94.34     25.95 o 
   8   4 -20      360.79      391.00     63.88 o 
   9   4 -20      320.76      315.73     41.30 o 
  10   4 -20       10.70        9.46     25.38 o 
  11   4 -20       22.98       11.63     21.06 o 
   7   5 -20      186.82      227.95     33.24 o 
   8   5 -20      142.47      199.02     30.60 o 
   9   5 -20      219.69      196.41     36.42 o 
  10   5 -20      332.68      379.89     72.10 o 
  11   5 -20      465.42      526.51     50.48 o 
   8   6 -20      515.10      593.36     47.84 o 
   9   6 -20       34.34       60.41     24.39 o 
  10   6 -20       16.24       22.18     29.17 o 
  11   6 -20      205.19      105.83     38.12 o 
   9   7 -20       35.73       13.38     26.34 o 
  10   7 -20      188.28      162.53     42.06 o 
   5   1 -19      143.22      137.34     27.87 o 
   6   1 -19      270.02      255.13     36.78 o 
   7   1 -19     1329.27     1401.54     80.78 o 
   8   1 -19      444.65      385.54     42.40 o 
   9   1 -19      604.75      633.43     51.85 o 
  10   1 -19      112.93       97.82     28.61 o 
  11   1 -19       57.01       39.16     26.42 o 
  12   1 -19      144.49      109.76     29.45 o 
  13   1 -19      404.25      440.54     47.11 o 
   5   2 -19      119.24       87.85     26.30 o 
   6   2 -19       27.47       14.70     20.11 o 
   7   2 -19      167.45      182.81     32.84 o 
   8   2 -19      269.90      308.53     38.57 o 
   9   2 -19      290.61      343.94     40.44 o 
  10   2 -19      541.42      544.06     50.46 o 
  11   2 -19      179.21      204.33     40.41 o 
  12   2 -19      319.30      431.21     45.17 o 
  13   2 -19      131.09      140.33     32.03 o 
   5   3 -19       20.37       37.79     22.32 o 
   6   3 -19        3.32      -18.50     18.50 o 
   7   3 -19       47.35       82.17     24.91 o 
   8   3 -19      196.47      218.67     34.91 o 
   9   3 -19      108.80       93.56     30.36 o 
  10   3 -19       51.50       74.56     25.92 o 
  11   3 -19      217.57      204.11     36.50 o 
  12   3 -19       95.14       94.37     28.71 o 
  13   3 -19       85.84       82.62     28.56 o 
   5   4 -19      372.70      383.99     39.68 o 
   6   4 -19      360.21      269.82     33.11 o 
   7   4 -19       30.78       -8.60     19.31 o 
   8   4 -19      511.27      602.95     45.49 o 
   9   4 -19      532.71      512.71     53.37 o 
  10   4 -19     1190.43     1326.89     79.46 o 
  11   4 -19      845.62      917.61     54.37 o 
  12   4 -19      640.91      827.08     59.56 o 
   5   5 -19      266.16      273.69     35.15 o 
   6   5 -19      399.70      333.00     37.24 o 
   7   5 -19      314.32      285.61     34.05 o 
   8   5 -19      256.00      233.18     31.95 o 
   9   5 -19       30.84       43.89     24.89 o 
  10   5 -19      191.46      252.83     36.34 o 
  11   5 -19      232.66      228.46     31.62 o 
  12   5 -19      592.11      721.90     78.15 o 
   6   6 -19       15.51        7.90     21.18 o 
   7   6 -19       32.51       35.98     22.57 o 
   8   6 -19       42.05       27.47     21.82 o 
   9   6 -19       25.43       35.73     22.83 o 
  10   6 -19      121.69       91.69     28.17 o 
  11   6 -19      160.09      151.33     32.82 o 
  12   6 -19      179.97      188.28     36.09 o 
   6   7 -19      369.38      408.81     44.44 o 
   7   7 -19     1410.49     1440.40     67.78 o 
   8   7 -19      966.08     1007.50     59.00 o 
   9   7 -19      520.05      471.49     56.04 o 
  10   7 -19      150.67       94.62     35.26 o 
  11   7 -19       63.31       76.85     28.27 o 
  12   7 -19      531.47      620.96     54.09 o 
   6   8 -19       64.39       50.20     24.06 o 
   7   8 -19       87.73       78.44     30.34 o 
   8   8 -19      316.96      294.01     41.68 o 
   9   8 -19      493.39      550.31     52.09 o 
  10   8 -19      564.01      673.26     56.03 o 
  11   8 -19      987.29     1054.28     80.87 o 
   7   9 -19       93.88      111.49     32.27 o 
   8   9 -19      327.18      385.87     45.35 o 
   9   9 -19       54.39       48.27     27.23 o 
  10   9 -19       36.45       24.66     27.45 o 
  11   9 -19       47.57       29.06     33.10 o 
   8  10 -19      226.78      217.56     51.25 o 
   9  10 -19      670.15      755.93     95.66 o 
  10  10 -19      212.86      202.55     37.96 o 
   3   0 -18      115.72       71.41     32.40 o 
   4   0 -18      375.72      410.64     50.05 o 
   5   0 -18      342.80      301.98     53.10 o 
   6   0 -18      989.62     1035.52     86.39 o 
   7   0 -18     1909.67     2187.77    122.27 o 
   8   0 -18     1545.29     1541.63    207.31 o 
   9   0 -18     1254.50     1455.93    100.84 o 
  10   0 -18      388.48      360.80     66.16 o 
  11   0 -18        7.48       27.56     32.33 o 
  12   0 -18      372.41      432.33     62.69 o 
  13   0 -18     1009.13     1054.90    182.42 o 
   3   1 -18      338.76      366.97     37.84 o 
   4   1 -18      136.90      133.19     26.54 o 
   5   1 -18        3.66       18.58     19.45 o 
   6   1 -18       73.00       54.68     23.47 o 
   7   1 -18       35.50       27.87     22.18 o 
   8   1 -18      121.77       54.66     24.04 o 
   9   1 -18      479.12      491.49     44.89 o 
  10   1 -18      269.16      308.20     36.89 o 
  11   1 -18      247.47      240.94     33.72 o 
  12   1 -18      260.02      242.19     34.60 o 
  13   1 -18      147.15      144.58     30.90 o 
   4   2 -18        6.19       13.38     19.88 o 
   5   2 -18       26.07       -8.32     17.95 o 
   6   2 -18      169.14      159.03     32.44 o 
   7   2 -18      368.57      299.34     36.73 o 
   8   2 -18      673.38      689.80     76.88 o 
   9   2 -18       30.72       37.13     22.94 o 
  10   2 -18      320.82      265.15     35.52 o 
  11   2 -18        0.42       -3.96     20.94 o 
  12   2 -18      237.36      264.36     36.26 o 
  13   2 -18      327.11      355.08     41.08 o 
   4   3 -18      669.51      640.60     82.78 o 
   5   3 -18      412.82      414.57     37.34 o 
   6   3 -18      437.14      407.21     36.95 o 
   7   3 -18       18.36       37.75     19.82 o 
   8   3 -18     1249.77     1248.27     67.78 o 
   9   3 -18     1333.67     1321.58     69.32 o 
  10   3 -18      692.28      650.64     44.30 o 
  11   3 -18      658.22      636.45     74.98 o 
  12   3 -18      699.59      798.91     56.67 o 
  13   3 -18      121.11       85.49     23.54 o 
   4   4 -18       50.05       32.37     21.36 o 
   5   4 -18      354.70      321.47     34.06 o 
   6   4 -18      144.24      141.08     26.37 o 
   7   4 -18      241.18      188.55     28.41 o 
   8   4 -18      123.90      167.18     29.89 o 
   9   4 -18       95.93      112.50     27.33 o 
  10   4 -18       41.08       32.84     19.60 o 
  11   4 -18      283.69      301.75     39.78 o 
  12   4 -18      282.46      247.02     53.30 o 
  13   4 -18      186.83      155.39     35.58 o 
   4   5 -18      522.65      463.69     41.00 o 
   5   5 -18      209.52      184.25     29.39 o 
   6   5 -18      328.93      289.88     35.64 o 
   7   5 -18        7.63       -1.74     18.48 o 
   8   5 -18      297.60      300.23     33.54 o 
   9   5 -18      360.55      299.96     42.72 o 
  10   5 -18      533.08      560.85     46.94 o 
  11   5 -18     1246.80     1166.94     57.91 o 
  12   5 -18      790.04      845.63     59.26 o 
  13   5 -18       30.75       61.40     24.37 o 
   4   6 -18      294.35      316.40     36.23 o 
   5   6 -18      640.81      618.39     47.01 o 
   6   6 -18      578.35      633.36     56.43 o 
   7   6 -18     1958.66     1764.26     71.79 o 
   8   6 -18     1139.53     1146.23     75.06 o 
   9   6 -18     1044.37     1091.03     57.27 o 
  10   6 -18      104.64       93.43     26.96 o 
  11   6 -18       48.73       44.10     24.92 o 
  12   6 -18      490.37      459.45     45.93 o 
  13   6 -18      648.54      673.51     52.23 o 
   4   7 -18       43.79       22.01     24.18 o 
   5   7 -18       88.97      106.61     25.68 o 
   6   7 -18       29.16       42.43     21.16 o 
   7   7 -18       48.89       27.17     19.88 o 
   8   7 -18      185.66      223.87     30.88 o 
   9   7 -18       38.67       55.64     25.67 o 
  10   7 -18      122.88      129.85     38.01 o 
  11   7 -18      241.64      155.67     38.92 o 
  12   7 -18       61.19       81.26     28.39 o 
   5   8 -18      514.03      543.03     44.43 o 
   6   8 -18      440.63      429.27     56.48 o 
   7   8 -18     1554.63     1527.70     68.83 o 
   8   8 -18      740.96      756.23     58.59 o 
   9   8 -18      401.47      333.80     40.07 o 
  10   8 -18       66.85       56.96     26.76 o 
  11   8 -18      133.27      156.60     31.31 o 
  12   8 -18      212.65      251.27     33.29 o 
   5   9 -18      493.82      452.46     41.56 o 
   6   9 -18      189.32      144.02     32.65 o 
   7   9 -18       77.70       66.46     27.10 o 
   8   9 -18      160.15       76.05     28.28 o 
   9   9 -18      384.29      424.67     47.28 o 
  10   9 -18      788.96      896.18     62.95 o 
  11   9 -18      868.23      936.38     63.24 o 
  12   9 -18      303.68      251.56     38.95 o 
   6  10 -18       99.25      108.29     31.51 o 
   7  10 -18       31.44       60.11     27.93 o 
   8  10 -18       41.74       11.36     23.93 o 
   9  10 -18       21.31       38.32     25.31 o 
  10  10 -18      124.57      125.45     46.51 o 
  11  10 -18       78.26       84.01     35.03 o 
   6  11 -18      135.59      116.95     31.75 o 
   7  11 -18       24.47       40.22     27.38 o 
   8  11 -18      154.92      143.64     33.03 o 
   9  11 -18      612.18      613.57     53.94 o 
  10  11 -18      331.33      281.82     40.47 o 
  11  11 -18      458.94      497.06     49.31 o 
   7  12 -18      626.18      690.31     58.04 o 
   8  12 -18      648.38      626.79     54.35 o 
   9  12 -18      108.32      138.80     32.69 o 
  10  12 -18      123.41      151.68     37.95 o 
   2   1 -17       85.75      100.40     33.65 o 
   3   1 -17      155.27      137.15     23.63 o 
   4   1 -17       19.41       -4.49     17.31 o 
   5   1 -17      378.59      401.02     37.43 o 
   6   1 -17     1185.72     1132.89     55.22 o 
   7   1 -17      772.57      851.80     53.97 o 
   8   1 -17      565.14      676.26     49.35 o 
   9   1 -17      338.72      410.71     55.54 o 
  10   1 -17      179.28      211.85     31.37 o 
  11   1 -17       45.66       13.81     20.17 o 
  12   1 -17      743.05      714.01     48.49 o 
  13   1 -17      311.87      366.59     28.13 o 
  14   1 -17      247.90      241.16     25.74 o 
   2   2 -17      660.35      664.63     53.60 o 
   3   2 -17      668.32      704.89     47.97 o 
   4   2 -17      898.86      894.37     66.94 o 
   5   2 -17      182.34      140.18     24.77 o 
   6   2 -17       75.10       23.05     17.72 o 
   7   2 -17       48.46       45.10     21.45 o 
   8   2 -17      982.28     1011.46     59.44 o 
   9   2 -17      770.28      793.24     47.00 o 
  10   2 -17      394.78      402.79     39.37 o 
  11   2 -17     1070.93     1120.19     61.85 o 
  12   2 -17     1153.12     1191.67     54.89 o 
  13   2 -17      261.73      253.90     27.84 o 
   2   3 -17       16.45       20.16     23.50 o 
   3   3 -17      209.16      169.74     28.37 o 
   4   3 -17       64.61       43.76     19.73 o 
   5   3 -17       24.23       10.82     18.38 o 
   6   3 -17      160.17      160.61     24.89 o 
   7   3 -17      606.29      682.72     44.63 o 
   8   3 -17      249.44      251.27     34.19 o 
   9   3 -17      455.43      455.64     41.23 o 
  10   3 -17      605.27      568.65     40.77 o 
  11   3 -17       38.70       21.18     21.29 o 
  12   3 -17        5.28      -15.37     15.37 o 
  13   3 -17       62.87       61.57     19.87 o 
   2   4 -17      409.81      310.18     39.57 o 
   3   4 -17      914.77      897.78     53.13 o 
   4   4 -17      910.92      900.92     51.96 o 
   5   4 -17     1695.85     1618.71     66.58 o 
   6   4 -17      430.55      429.52     38.34 o 
   7   4 -17       27.20       24.90     17.92 o 
   8   4 -17      346.44      331.30     32.75 o 
   9   4 -17      742.12      823.02     58.90 o 
  10   4 -17     1321.71     1310.33     62.84 o 
  11   4 -17     1172.37     1228.35     57.32 o 
  12   4 -17      820.30      780.24     42.39 o 
  13   4 -17       89.36      106.81     27.33 o 
   3   5 -17       93.85       89.78     27.19 o 
   4   5 -17       95.07      148.87     26.52 o 
   5   5 -17      377.85      411.51     36.38 o 
   6   5 -17      817.77      785.81     47.66 o 
   7   5 -17     1954.21     1939.62     70.58 o 
   8   5 -17      923.28      884.97     50.13 o 
   9   5 -17     1112.27     1165.75     63.04 o 
  10   5 -17      249.55      303.62     31.77 o 
  11   5 -17      230.40      258.20     29.96 o 
  12   5 -17      437.58      419.58     32.73 o 
  13   5 -17      192.30      226.82     34.55 o 
   3   6 -17       68.85       62.21     25.32 o 
   4   6 -17      159.96      140.05     26.24 o 
   5   6 -17       41.53       34.16     20.28 o 
   6   6 -17       82.53       39.14     19.24 o 
   7   6 -17       24.48       27.50     19.47 o 
   8   6 -17        7.98       -9.55     16.72 o 
   9   6 -17      414.12      394.51     35.57 o 
  10   6 -17      105.42       91.84     22.36 o 
  11   6 -17      255.85      234.77     26.60 o 
  12   6 -17       41.02       49.22     19.31 o 
  13   6 -17       81.69       66.69     22.68 o 
   3   7 -17       65.30       50.93     24.69 o 
   4   7 -17      411.58      408.12     38.43 o 
   5   7 -17      408.75      365.77     35.56 o 
   6   7 -17     1762.94     1651.73     66.61 o 
   7   7 -17     1380.07     1426.34     83.76 o 
   8   7 -17     1332.51     1488.96     64.11 o 
   9   7 -17      831.90      798.11     56.44 o 
  10   7 -17      497.77      427.66     49.64 o 
  11   7 -17      111.11      118.19     22.55 o 
  12   7 -17      519.91      498.94     36.66 o 
  13   7 -17      531.77      581.90     61.23 o 
   3   8 -17      560.78      630.09     52.39 o 
   4   8 -17      441.78      492.93     64.97 o 
   5   8 -17      435.64      485.31     40.89 o 
   6   8 -17      176.53      207.32     28.69 o 
   7   8 -17      156.91      133.95     25.14 o 
   8   8 -17      140.42      124.22     29.36 o 
   9   8 -17      283.10      285.49     37.22 o 
  10   8 -17     1569.74     1526.64     99.11 o 
  11   8 -17     1237.71     1259.71     57.23 o 
  12   8 -17       90.46      137.59     31.56 o 
   4   9 -17       80.90       66.30     25.70 o 
   5   9 -17      203.95      207.48     29.84 o 
   6   9 -17      311.47      363.01     42.05 o 
   7   9 -17      286.61      300.12     49.55 o 
   8   9 -17      142.68      143.43     30.48 o 
   9   9 -17       34.30       38.20     28.39 o 
  10   9 -17       77.14       64.98     30.29 o 
  11   9 -17      180.50      122.99     23.89 o 
  12   9 -17      163.62      153.78     27.98 o 
   4  10 -17     1139.55     1177.41     80.35 o 
   5  10 -17      692.77      646.86     53.91 o 
   6  10 -17      126.95      119.30     29.37 o 
   7  10 -17       15.22        7.80     22.49 o 
   8  10 -17      413.90      451.98     45.28 o 
   9  10 -17      705.17      704.35     54.32 o 
  10  10 -17     1368.53     1353.46     74.77 o 
  11  10 -17     1281.43     1380.65     57.58 o 
  12  10 -17      779.10      797.31     53.21 o 
   4  11 -17        4.05       18.43     27.82 o 
   5  11 -17      114.67       78.41     29.03 o 
   6  11 -17      197.99      260.07     37.05 o 
   7  11 -17      737.99      792.32     58.19 o 
   8  11 -17      416.77      412.73     43.41 o 
   9  11 -17      126.98      100.95     29.16 o 
  10  11 -17      177.93      167.85     33.30 o 
  11  11 -17       52.30       50.32     23.01 o 
   5  12 -17       14.42       16.09     25.01 o 
   6  12 -17       12.66      -21.61     22.09 o 
   7  12 -17       77.96       58.39     26.46 o 
   8  12 -17      229.48      222.20     34.92 o 
   9  12 -17      340.49      323.28     40.18 o 
  10  12 -17       57.68       27.62     26.80 o 
  11  12 -17       63.49       26.38     25.68 o 
   6  13 -17      605.18      641.11     54.32 o 
   7  13 -17      894.67      850.64     61.86 o 
   8  13 -17      941.50     1014.10     65.76 o 
   9  13 -17      184.68      215.47     45.46 o 
  10  13 -17       29.34        3.69     24.96 o 
   7  14 -17       49.59        4.27     25.30 o 
   8  14 -17        7.05      -11.02     24.11 o 
   9  14 -17      119.02      180.22     35.58 o 
   2   0 -16      288.66      371.88     45.41 o 
   3   0 -16      897.38      804.69     61.26 o 
   4   0 -16     1226.24     1133.80     70.17 o 
   5   0 -16      323.12      267.26     37.78 o 
   6   0 -16     1732.55     1858.42    105.62 o 
   7   0 -16     1529.49     1541.15    144.02 o 
   8   0 -16     3573.90     3735.87    161.43 o 
   9   0 -16      303.52      311.78     49.57 o 
  10   0 -16       49.31      102.21     32.80 o 
  11   0 -16      100.08      112.38     26.11 o 
  12   0 -16      929.35      984.73     77.39 o 
  13   0 -16      724.97      741.27     50.60 o 
  14   0 -16      524.03      438.76     62.58 o 
   1   1 -16       30.33       23.12     28.13 o 
   2   1 -16      363.05      360.69     32.28 o 
   3   1 -16      536.68      499.33     35.15 o 
   4   1 -16      269.77      265.92     29.53 o 
   5   1 -16      459.25      425.28     34.77 o 
   6   1 -16     1165.44     1074.24     58.52 o 
   7   1 -16      677.62      759.93     57.64 o 
   8   1 -16     1315.93     1413.38     57.23 o 
   9   1 -16      171.06      200.32     29.04 o 
  10   1 -16      262.08      333.13     34.89 o 
  11   1 -16      476.70      465.57     30.58 o 
  12   1 -16      101.71       98.19     17.06 o 
  13   1 -16      174.83      158.55     20.30 o 
  14   1 -16       88.84       89.83     20.77 o 
   1   2 -16      114.77      149.66     37.35 o 
   2   2 -16       13.60        7.59     19.15 o 
   3   2 -16       16.83        9.25     17.86 o 
   4   2 -16      196.81      184.51     25.52 o 
   5   2 -16      269.99      234.12     27.55 o 
   6   2 -16      909.75      908.76     47.67 o 
   7   2 -16     1657.11     1473.01     77.91 o 
   8   2 -16      550.46      564.31     38.34 o 
   9   2 -16     1379.72     1408.25     95.12 o 
  10   2 -16       59.88       58.13     21.44 o 
  11   2 -16       53.49       39.59     16.81 o 
  12   2 -16      339.83      322.64     25.70 o 
  13   2 -16      158.92      134.70     20.30 o 
  14   2 -16      480.28      512.68     35.84 o 
   1   3 -16       11.72      -10.09     22.67 o 
   2   3 -16     1572.67     1614.51     67.74 o 
   3   3 -16     1276.74     1211.14     72.03 o 
   4   3 -16     1267.57     1263.93     69.16 o 
   5   3 -16     1981.64     1919.55     67.77 o 
   6   3 -16      672.37      674.09     61.27 o 
   7   3 -16      264.03      277.66     40.00 o 
   8   3 -16      535.02      493.17     36.51 o 
   9   3 -16      561.21      559.52     64.83 o 
  10   3 -16      880.69      889.50     47.46 o 
  11   3 -16     1041.39     1132.83     47.20 o 
  12   3 -16      644.77      727.95     36.38 o 
  13   3 -16      212.04      186.15     22.26 o 
  14   3 -16      138.90      171.66     22.53 o 
   1   4 -16      431.02      409.74     48.60 o 
   2   4 -16      152.86      121.80     37.06 o 
   3   4 -16        2.26      -16.42     16.42 o 
   4   4 -16      262.46      222.01     27.67 o 
   5   4 -16       87.40       53.04     18.64 o 
   6   4 -16      294.43      268.94     28.50 o 
   7   4 -16      422.34      405.89     34.35 o 
   8   4 -16     1071.37     1026.58     51.37 o 
   9   4 -16      498.09      484.61     37.20 o 
  10   4 -16      309.15      327.46     28.40 o 
  11   4 -16      107.66       85.91     16.71 o 
  12   4 -16      118.90       77.22     19.38 o 
  13   4 -16      109.06      102.21     21.52 o 
   1   5 -16      162.03      179.41     33.33 o 
   2   5 -16      722.95      787.92     55.64 o 
   3   5 -16     1056.00     1041.08     54.28 o 
   4   5 -16      287.90      310.98     31.60 o 
   5   5 -16      436.90      486.33     37.53 o 
   6   5 -16      535.91      533.08     47.44 o 
   7   5 -16      133.01      124.29     22.19 o 
   8   5 -16      376.48      411.62     34.00 o 
   9   5 -16      361.53      283.65     36.98 o 
  10   5 -16      549.32      545.37     36.37 o 
  11   5 -16      332.53      334.15     29.02 o 
  12   5 -16      312.93      362.15     31.37 o 
  13   5 -16      238.44      258.37     35.72 o 
   2   6 -16      172.03      139.92     39.38 o 
   3   6 -16       69.87       65.06     21.68 o 
   4   6 -16      325.74      382.52     34.80 o 
   5   6 -16      566.19      546.15     40.52 o 
   6   6 -16     3246.53     3425.46     96.32 o 
   7   6 -16     1670.67     1596.17     84.92 o 
   8   6 -16     2008.50     2092.03     71.08 o 
   9   6 -16      486.39      492.53     33.47 o 
  10   6 -16      142.94      160.02     20.45 o 
  11   6 -16      429.49      431.63     38.53 o 
  12   6 -16      797.35      861.20     48.36 o 
  13   6 -16      441.58      456.79     37.76 o 
   2   7 -16       28.40       14.97     22.65 o 
   3   7 -16      109.84       84.42     24.43 o 
   4   7 -16      300.59      250.84     32.78 o 
   5   7 -16      141.80      170.52     25.57 o 
   6   7 -16       69.50       42.13     18.41 o 
   7   7 -16       16.47       18.10     17.39 o 
   8   7 -16       81.07       79.27     21.00 o 
   9   7 -16       58.91       57.88     16.92 o 
  10   7 -16        3.80        5.83     15.52 o 
  11   7 -16       43.84       -1.96     15.46 o 
  12   7 -16       46.16       57.86     20.36 o 
  13   7 -16       25.22       33.12     20.20 o 
   2   8 -16      936.27      998.94     75.29 o 
   3   8 -16        9.28       16.05     21.39 o 
   4   8 -16      317.29      255.83     30.56 o 
   5   8 -16      453.10      498.97     38.48 o 
   6   8 -16      826.61      742.59     45.67 o 
   7   8 -16     1235.55     1326.17     57.85 o 
   8   8 -16     1749.13     1771.06     77.19 o 
   9   8 -16      445.65      450.43     60.58 o 
  10   8 -16       67.79       66.72     20.66 o 
  11   8 -16       74.42       85.08     21.04 o 
  12   8 -16      377.33      409.16     36.63 o 
  13   8 -16      345.27      349.41     34.33 o 
   2   9 -16      640.89      759.70     56.63 o 
   3   9 -16     1570.21     1684.31     97.37 o 
   4   9 -16     1147.08     1164.32     81.09 o 
   5   9 -16     1093.24     1050.22     66.31 o 
   6   9 -16      333.34      349.98     33.20 o 
   7   9 -16       92.85       44.14     22.43 o 
   8   9 -16      382.77      318.08     36.45 o 
   9   9 -16      805.03      822.14     57.32 o 
  10   9 -16     1372.02     1424.27     51.62 o 
  11   9 -16     1106.01     1253.06     77.34 o 
  12   9 -16      823.27      832.10     54.90 o 
  13   9 -16      234.30      215.51     29.24 o 
   3  10 -16       20.22        7.14     21.47 o 
   4  10 -16       40.82       33.27     20.64 o 
   5  10 -16      158.77       98.69     28.31 o 
   6  10 -16       78.22      101.76     28.62 o 
   7  10 -16       97.78       69.50     24.29 o 
   8  10 -16       37.27       49.28     23.62 o 
   9  10 -16       33.06       14.47     22.27 o 
  10  10 -16      345.09      408.41     29.73 o 
  11  10 -16       21.59       45.77     20.19 o 
  12  10 -16      109.27      114.03     25.57 o 
   3  11 -16      888.19      963.08     72.58 o 
   4  11 -16      812.16      885.73     68.28 o 
   5  11 -16      103.93      102.61     28.45 o 
   6  11 -16       10.63        9.12     21.20 o 
   7  11 -16       40.66       43.12     23.58 o 
   8  11 -16      348.42      366.33     40.49 o 
   9  11 -16      587.87      619.34     50.58 o 
  10  11 -16      620.23      644.91     42.62 o 
  11  11 -16      456.11      384.92     35.73 o 
  12  11 -16      300.45      395.86     37.61 o 
   3  12 -16       15.55       12.42     26.76 o 
   4  12 -16       28.41       50.22     28.03 o 
   5  12 -16       73.08      113.80     29.36 o 
   6  12 -16      763.89      748.30     54.96 o 
   7  12 -16     1128.66     1156.49     66.44 o 
   8  12 -16      541.65      453.93     44.26 o 
   9  12 -16      258.75      235.87     36.01 o 
  10  12 -16       54.36       30.95     20.50 o 
  11  12 -16        1.99       21.82     21.31 o 
   4  13 -16       75.94       63.06     31.11 o 
   5  13 -16       31.21       32.30     25.62 o 
   6  13 -16       37.38       34.81     24.53 o 
   7  13 -16       30.63       -0.41     22.83 o 
   8  13 -16        0.32       -6.75     21.58 o 
   9  13 -16       31.58       17.30     22.34 o 
  10  13 -16       29.75        8.09     20.24 o 
  11  13 -16      129.03      111.31     28.22 o 
   5  14 -16      255.68      211.06     34.69 o 
   6  14 -16      455.30      545.69     62.51 o 
   7  14 -16      971.04     1043.48     64.33 o 
   8  14 -16      532.08      541.08     49.50 o 
   9  14 -16      169.03      168.30     33.21 o 
  10  14 -16        0.83        9.09     27.96 o 
   6  15 -16       72.02       24.48     25.69 o 
   7  15 -16       15.15       43.78     26.62 o 
   8  15 -16      277.41      290.55     40.13 o 
   9  15 -16       66.23       58.91     27.95 o 
   0   1 -15      346.69      330.72     57.53 o 
   1   1 -15      286.06      268.91     31.03 o 
   2   1 -15      390.46      401.82     31.11 o 
   3   1 -15       77.51       43.67     16.17 o 
   4   1 -15      196.62      207.01     23.30 o 
   5   1 -15      916.32      878.27     45.95 o 
   6   1 -15     1018.15      932.08     46.96 o 
   7   1 -15      844.62      778.29     42.29 o 
   8   1 -15     1137.00     1108.62     49.23 o 
   9   1 -15       21.06       21.10     22.03 o 
  10   1 -15       21.03        5.66     11.68 o 
  11   1 -15      162.23      156.50     17.87 o 
  12   1 -15      208.71      210.25     21.18 o 
  13   1 -15      789.23      818.77     38.62 o 
  14   1 -15      464.86      510.99     35.64 o 
   0   2 -15       18.08       -7.01     32.33 o 
   1   2 -15      471.99      433.47     42.15 o 
   2   2 -15     1619.01     1631.25     56.95 o 
   3   2 -15      218.24      203.56     32.84 o 
   4   2 -15        9.73       10.85     14.96 o 
   5   2 -15      722.65      710.47     41.48 o 
   6   2 -15     1282.97     1166.23     51.47 o 
   7   2 -15      182.28      151.98     26.14 o 
   8   2 -15      649.43      701.89     40.16 o 
   9   2 -15      563.20      588.23     32.55 o 
  10   2 -15      760.94      791.88     34.32 o 
  11   2 -15     1176.37     1201.93     43.78 o 
  12   2 -15     1407.06     1373.45     43.61 o 
  13   2 -15       41.46       32.35     15.63 o 
  14   2 -15       55.52       66.82     19.25 o 
   0   3 -15      121.66      131.33     44.49 o 
   1   3 -15      154.07      190.22     31.09 o 
   2   3 -15      182.61      216.53     27.69 o 
   3   3 -15       61.17       54.58     22.24 o 
   4   3 -15      134.33      131.20     21.89 o 
   5   3 -15       12.42       19.00     15.18 o 
   6   3 -15      835.04      755.38     42.48 o 
   7   3 -15     2546.30     2688.40     96.52 o 
   8   3 -15      541.03      501.89     39.40 o 
   9   3 -15      247.98      232.69     21.02 o 
  10   3 -15       47.17       47.05     14.47 o 
  11   3 -15      316.54      292.07     22.05 o 
  12   3 -15      643.93      677.78     32.34 o 
  13   3 -15      394.34      385.00     28.51 o 
  14   3 -15      239.93      230.60     25.84 o 
   0   4 -15      290.07      155.83     37.85 o 
   1   4 -15      149.26      120.26     28.46 o 
   2   4 -15     1041.25      995.63     52.10 o 
   3   4 -15     1071.62     1016.07     54.45 o 
   4   4 -15     1934.85     1989.58     67.29 o 
   5   4 -15      602.69      639.58     40.37 o 
   6   4 -15       40.11       37.70     16.34 o 
   7   4 -15       14.64       32.62     16.42 o 
   8   4 -15     1185.27     1225.17     46.89 o 
   9   4 -15     1147.56     1162.38     41.44 o 
  10   4 -15     1561.00     1562.77     48.08 o 
  11   4 -15     1558.22     1585.58     44.95 o 
  12   4 -15      673.29      688.46     32.66 o 
  13   4 -15      281.25      297.16     25.54 o 
  14   4 -15       27.62       10.31     19.23 o 
   0   5 -15      160.57      175.15     33.11 o 
   1   5 -15      434.13      469.15     48.31 o 
   2   5 -15      159.78      223.38     28.46 o 
   3   5 -15       16.16       34.75     17.65 o 
   4   5 -15      351.57      392.78     33.18 o 
   5   5 -15      700.19      726.25     42.53 o 
   6   5 -15     2093.42     2179.58     70.99 o 
   7   5 -15     1712.18     1662.53     59.46 o 
   8   5 -15      679.63      683.78     37.06 o 
   9   5 -15      389.90      389.85     26.11 o 
  10   5 -15       70.17       48.65     14.63 o 
  11   5 -15       71.49       49.26     14.86 o 
  12   5 -15      352.34      371.24     27.18 o 
  13   5 -15      220.03      275.31     27.57 o 
   1   6 -15       92.66       56.65     24.61 o 
   2   6 -15      180.32      158.19     28.27 o 
   3   6 -15      505.72      467.95     37.17 o 
   4   6 -15      371.63      381.66     52.92 o 
   5   6 -15      431.14      377.56     32.18 o 
   6   6 -15       36.25       51.80     17.45 o 
   7   6 -15       58.86       29.44     16.67 o 
   8   6 -15     1386.07     1444.48     47.29 o 
   9   6 -15      362.33      387.41     27.11 o 
  10   6 -15      185.64      190.46     19.90 o 
  11   6 -15      147.94      122.83     29.30 o 
  12   6 -15       93.89       88.50     19.45 o 
  13   6 -15      111.50       96.04     20.80 o 
   1   7 -15      704.29      663.69     56.50 o 
   2   7 -15      345.56      352.12     37.22 o 
   3   7 -15       81.01       72.86     21.19 o 
   4   7 -15      364.06      396.64     43.63 o 
   5   7 -15     1336.32     1280.58     55.45 o 
   6   7 -15     1439.79     1464.54     58.62 o 
   7   7 -15      680.59      675.13     41.16 o 
   8   7 -15      392.56      366.97     31.54 o 
   9   7 -15        7.93       21.74     12.35 o 
  10   7 -15       42.16       17.38     14.75 o 
  11   7 -15      297.03      266.02     25.84 o 
  12   7 -15      509.15      494.93     37.63 o 
  13   7 -15      747.60      768.57     43.25 o 
   1   8 -15       55.20       64.73     25.85 o 
   2   8 -15      490.56      485.27     43.71 o 
   3   8 -15     1287.50     1316.75     62.31 o 
   4   8 -15     1733.98     1694.53     62.97 o 
   5   8 -15      861.94      890.14     47.13 o 
   6   8 -15      365.26      270.50     28.45 o 
   7   8 -15      179.25      150.11     23.46 o 
   8   8 -15        0.40        4.66     18.28 o 
   9   8 -15      151.08      184.26     21.06 o 
  10   8 -15      981.98      951.86     49.76 o 
  11   8 -15      436.25      490.57     37.05 o 
  12   8 -15      334.56      338.83     32.59 o 
  13   8 -15      200.87      131.47     22.87 o 
   1   9 -15       56.69       37.11     25.16 o 
   2   9 -15       66.62       62.87     25.24 o 
   3   9 -15       79.01       75.92     23.45 o 
   4   9 -15       84.72      102.21     22.66 o 
   5   9 -15       99.75      101.36     27.69 o 
   6   9 -15      341.10      325.07     31.12 o 
   7   9 -15      141.04      154.13     27.06 o 
   8   9 -15      910.02      856.10     54.28 o 
   9   9 -15       44.88       55.60     16.34 o 
  10   9 -15      473.57      519.40     36.52 o 
  11   9 -15        2.72        2.62     16.95 o 
  12   9 -15      191.83      172.66     30.08 o 
  13   9 -15       92.88      101.88     28.38 o 
   1  10 -15      488.83      582.31     50.93 o 
   2  10 -15      867.21      930.35     63.19 o 
   3  10 -15     1075.16     1127.74     63.34 o 
   4  10 -15     1575.68     1475.29    101.86 o 
   5  10 -15      871.77      820.83     75.40 o 
   6  10 -15      416.25      392.85     39.10 o 
   7  10 -15       24.54       23.87     21.57 o 
   8  10 -15      152.26      159.65     27.84 o 
   9  10 -15      565.24      532.40     33.93 o 
  10  10 -15     1191.02     1332.89     64.96 o 
  11  10 -15      927.73      922.31     59.61 o 
  12  10 -15      247.50      247.73     30.11 o 
   2  11 -15       88.27      129.77     30.25 o 
   3  11 -15      125.50       75.56     29.26 o 
   4  11 -15      115.23       82.87     24.36 o 
   5  11 -15      118.35       47.33     22.34 o 
   6  11 -15      403.75      423.69     53.74 o 
   7  11 -15      624.03      528.87     45.33 o 
   8  11 -15      151.00      139.54     27.01 o 
   9  11 -15      227.50      232.99     28.13 o 
  10  11 -15      228.03      222.76     23.91 o 
  11  11 -15       57.62       24.78     18.64 o 
  12  11 -15      115.95      102.93     23.50 o 
   2  12 -15      220.00      143.65     36.77 o 
   3  12 -15      162.93      133.51     34.76 o 
   4  12 -15      104.07      104.13     27.19 o 
   5  12 -15      173.26      174.65     30.21 o 
   6  12 -15        0.90        9.98     20.00 o 
   7  12 -15      111.15       90.45     40.64 o 
   8  12 -15       70.55       62.53     24.92 o 
   9  12 -15      397.84      399.42     40.88 o 
  10  12 -15      155.94      176.59     28.07 o 
  11  12 -15      367.22      329.80     52.80 o 
  12  12 -15      151.67      120.91     20.28 o 
   3  13 -15       34.39       37.68     28.48 o 
   4  13 -15        2.96       23.54     27.10 o 
   5  13 -15      211.81      201.62     33.21 o 
   6  13 -15      958.43      980.25     61.20 o 
   7  13 -15     1510.03     1446.56     71.81 o 
   8  13 -15      516.07      566.36     48.16 o 
   9  13 -15      197.46      215.52     33.71 o 
  10  13 -15      237.39      226.73     39.35 o 
  11  13 -15       14.24       32.26     25.97 o 
   3  14 -15      275.19      260.61     42.62 o 
   4  14 -15      177.53      145.33     45.86 o 
   5  14 -15      141.03      141.28     29.21 o 
   6  14 -15       92.44       81.57     26.93 o 
   7  14 -15       55.09       54.30     23.62 o 
   8  14 -15      144.58      128.73     29.11 o 
   9  14 -15       46.23       55.73     28.06 o 
  10  14 -15      367.36      325.75     74.45 o 
  11  14 -15      187.53      268.86     36.23 o 
   4  15 -15       19.93       30.06     29.02 o 
   5  15 -15      192.73      133.72     43.76 o 
   6  15 -15      435.24      499.19     45.77 o 
   7  15 -15      535.72      490.99     45.55 o 
   8  15 -15      351.01      282.02     38.03 o 
   9  15 -15       79.42       61.78     25.99 o 
  10  15 -15       23.25      -10.27     29.41 o 
   5  16 -15      312.83      306.81     46.45 o 
   6  16 -15        2.76        2.88     21.66 o 
   7  16 -15       38.10       47.52     27.78 o 
   8  16 -15      117.95      100.43     29.70 o 
   9  16 -15      247.14      179.00     39.31 o 
   6  17 -15       43.39       57.08     33.01 o 
   7  17 -15      242.12      241.65     45.44 o 
   8  17 -15      160.52      161.83     32.81 o 
  -1   0 -14      145.47      160.41     64.93 o 
   0   0 -14     1330.41     1242.37    136.12 o 
   1   0 -14      829.22      846.29     60.65 o 
   2   0 -14     1665.37     1619.23    127.93 o 
   3   0 -14     1833.40     1741.60     77.60 o 
   4   0 -14     1574.36     1590.24     71.57 o 
   5   0 -14      915.69      919.53     56.65 o 
   6   0 -14     5286.06     5518.30    160.26 o 
   7   0 -14      894.57      910.12     68.91 o 
   8   0 -14      479.00      499.81     53.70 o 
   9   0 -14      892.87      907.66     52.03 o 
  10   0 -14       84.10       78.18     19.53 o 
  11   0 -14     2184.53     2067.07     73.04 o 
  12   0 -14      273.35      315.99     32.18 o 
  13   0 -14     1201.95     1324.53     69.48 o 
  14   0 -14      912.29     1104.53     68.91 o 
  -1   1 -14      107.66       64.60     36.33 o 
   0   1 -14      130.60       91.88     29.91 o 
   1   1 -14      137.70      151.38     21.78 o 
   2   1 -14       23.04       28.86     14.67 o 
   3   1 -14      217.12      195.15     21.71 o 
   4   1 -14      332.71      300.16     25.10 o 
   5   1 -14     1117.00     1057.65     53.68 o 
   6   1 -14     2043.83     2139.82     66.66 o 
   7   1 -14     1210.88     1315.46     50.42 o 
   8   1 -14      657.38      584.17     30.91 o 
   9   1 -14      252.05      235.05     18.16 o 
  10   1 -14      287.50      276.25     22.70 o 
  11   1 -14      418.23      394.06     24.10 o 
  12   1 -14      936.51      920.29     49.01 o 
  13   1 -14       85.50       64.74     18.83 o 
  14   1 -14      172.37      119.14     21.15 o 
  -1   2 -14      418.89      390.53    168.31 o 
   0   2 -14      338.17      362.84     46.48 o 
   1   2 -14      832.39      819.63     46.48 o 
   2   2 -14      399.39      389.28     29.68 o 
   3   2 -14      529.20      547.68     32.96 o 
   4   2 -14      267.11      274.15     26.80 o 
   5   2 -14       92.86       92.58     18.07 o 
   6   2 -14      447.23      487.90     35.70 o 
   7   2 -14       47.07       60.38     16.84 o 
   8   2 -14      776.06      742.29     32.08 o 
   9   2 -14      308.61      332.18     21.45 o 
  10   2 -14      308.60      298.44     20.71 o 
  11   2 -14       65.80       68.17     14.09 o 
  12   2 -14      138.02       92.75     16.00 o 
  13   2 -14      332.05      364.87     28.25 o 
  14   2 -14      149.48      144.47     22.59 o 
  -1   3 -14       37.78       28.24     35.86 o 
   0   3 -14      122.07      122.06     28.10 o 
   1   3 -14     1459.13     1577.94     62.58 o 
   2   3 -14      308.46      302.98     29.61 o 
   3   3 -14      512.10      535.81     38.46 o 
   4   3 -14      283.54      324.45     28.17 o 
   5   3 -14      825.27      741.25     41.53 o 
   6   3 -14      210.47      203.64     23.36 o 
   7   3 -14     1545.18     1620.01     63.52 o 
   8   3 -14      123.65      103.13     14.88 o 
   9   3 -14     1336.61     1371.44     39.24 o 
  10   3 -14     2152.83     2183.57     48.64 o 
  11   3 -14     1730.09     1804.47     52.11 o 
  12   3 -14      230.27      241.79     22.04 o 
  13   3 -14      360.53      402.32     28.43 o 
  14   3 -14       64.88       42.57     18.28 o 
  -1   4 -14      104.98      105.53     41.92 o 
   0   4 -14      135.53       87.26     26.39 o 
   1   4 -14      150.57       95.13     25.64 o 
   2   4 -14      194.75      214.13     27.91 o 
   3   4 -14      380.03      364.39     31.27 o 
   4   4 -14      110.62       81.16     18.32 o 
   5   4 -14       31.45       11.14     13.78 o 
   6   4 -14      366.57      334.04     28.96 o 
   7   4 -14      165.76      116.78     18.23 o 
   8   4 -14      737.08      678.98     31.14 o 
   9   4 -14      204.76      179.43     18.32 o 
  10   4 -14      259.95      267.76     18.89 o 
  11   4 -14      516.77      501.79     25.35 o 
  12   4 -14      135.60      118.72     18.29 o 
  13   4 -14       41.39       42.81     15.48 o 
  14   4 -14      102.83       91.89     23.64 o 
  -1   5 -14      227.49      262.93    102.89 o 
   0   5 -14       55.35       86.44     26.32 o 
   1   5 -14      761.94      753.88     50.95 o 
   2   5 -14     1458.93     1473.12     68.18 o 
   3   5 -14      597.45      614.62     39.22 o 
   4   5 -14     1555.37     1527.29     64.87 o 
   5   5 -14      496.45      488.21     34.55 o 
   6   5 -14      371.56      389.08     31.04 o 
   7   5 -14      633.54      630.63     34.31 o 
   8   5 -14       70.74       65.80     13.05 o 
   9   5 -14     1785.23     1689.95     48.70 o 
  10   5 -14     1011.30     1065.56     35.99 o 
  11   5 -14      242.57      254.31     19.25 o 
  12   5 -14       33.53       28.70     14.33 o 
  13   5 -14       99.40       82.21     19.68 o 
  14   5 -14       18.52       20.83     19.73 o 
   0   6 -14      855.38      915.02     58.60 o 
   1   6 -14     1012.44      985.98     57.83 o 
   2   6 -14     1285.09     1286.33     55.84 o 
   3   6 -14       83.86       76.12     19.26 o 
   4   6 -14      222.32      201.85     24.24 o 
   5   6 -14     1221.52     1223.99     51.35 o 
   6   6 -14     1106.90     1011.76     47.21 o 
   7   6 -14     1064.39     1131.46     48.84 o 
   8   6 -14     1871.65     1953.23     48.30 o 
   9   6 -14     1585.76     1668.46     48.07 o 
  10   6 -14      229.84      218.21     20.59 o 
  11   6 -14      143.29      122.07     17.02 o 
  12   6 -14       19.36        7.52     13.46 o 
  13   6 -14       95.72       38.12     18.63 o 
   0   7 -14       53.73       36.24     22.88 o 
   1   7 -14      148.81      167.18     29.18 o 
   2   7 -14       63.56       50.94     18.90 o 
   3   7 -14      421.64      398.04     33.26 o 
   4   7 -14      482.21      506.83     35.38 o 
   5   7 -14      175.57      228.08     24.73 o 
   6   7 -14       12.54       10.53     14.18 o 
   7   7 -14      271.91      243.87     26.27 o 
   8   7 -14      101.98      129.62     16.11 o 
   9   7 -14      842.68      793.36     32.40 o 
  10   7 -14      328.24      256.07     35.23 o 
  11   7 -14      445.53      435.92     30.90 o 
  12   7 -14      169.62      176.19     21.19 o 
  13   7 -14      237.92      249.99     34.34 o 
   0   8 -14       83.12       52.62     25.67 o 
   1   8 -14      622.47      500.72     44.82 o 
   2   8 -14      390.04      404.22     38.96 o 
   3   8 -14       82.66       62.30     18.95 o 
   4   8 -14       69.64       70.68     18.38 o 
   5   8 -14     1744.84     1882.98     63.56 o 
   6   8 -14      510.96      494.74     34.65 o 
   7   8 -14      148.33      193.03     23.64 o 
   8   8 -14       32.60       31.70     13.80 o 
   9   8 -14      115.30       87.80     16.51 o 
  10   8 -14       64.32       78.42     17.38 o 
  11   8 -14      240.64      277.77     28.72 o 
  12   8 -14      143.67      111.34     20.84 o 
  13   8 -14      109.97      136.93     23.68 o 
   0   9 -14        9.22        1.40     23.21 o 
   1   9 -14      244.10      274.53     55.78 o 
   2   9 -14     1218.77     1159.69     61.48 o 
   3   9 -14     1826.58     1758.32     63.80 o 
   4   9 -14     1119.79     1164.31     51.25 o 
   5   9 -14      583.55      611.91     39.18 o 
   6   9 -14       50.25       67.27     18.24 o 
   7   9 -14       21.89        4.58     17.39 o 
   8   9 -14      187.57      196.17     21.79 o 
   9   9 -14     1214.40     1229.11     44.55 o 
  10   9 -14     1831.67     1845.02     64.54 o 
  11   9 -14     1201.36     1203.16     54.22 o 
  12   9 -14      253.65      282.37     24.99 o 
  13   9 -14      253.62      247.04     39.07 o 
   0  10 -14      115.67       91.53     28.21 o 
   1  10 -14      100.21      126.05     28.42 o 
   2  10 -14       55.50       33.85     21.14 o 
   3  10 -14      145.92      140.53     24.12 o 
   4  10 -14      558.12      571.37     40.47 o 
   5  10 -14      303.99      306.14     34.03 o 
   6  10 -14       65.02       39.40     19.60 o 
   7  10 -14       21.91       42.89     19.73 o 
   8  10 -14      124.49       90.53     23.40 o 
   9  10 -14      132.24      108.46     20.36 o 
  10  10 -14      296.33      238.34     26.83 o 
  11  10 -14       66.79       52.76     20.30 o 
  12  10 -14       36.03       50.37     19.44 o 
  13  10 -14      119.04       89.50     21.67 o 
   1  11 -14       68.07       16.18     26.80 o 
   2  11 -14      394.10      388.49     39.33 o 
   3  11 -14      159.28      244.25     32.14 o 
   4  11 -14      531.02      569.11     44.88 o 
   5  11 -14      211.19      175.39     27.91 o 
   6  11 -14      333.19      316.85     34.39 o 
   7  11 -14       71.64       65.95     21.10 o 
   8  11 -14      312.90      324.24     34.37 o 
   9  11 -14      469.97      434.70     39.28 o 
  10  11 -14     1171.88     1120.88     55.98 o 
  11  11 -14      684.63      778.06     56.03 o 
  12  11 -14      539.99      592.59     51.01 o 
   1  12 -14      118.54       81.50     27.68 o 
   2  12 -14      133.00      165.95     36.35 o 
   3  12 -14      183.89      110.79     29.24 o 
   4  12 -14       16.90       18.43     20.33 o 
   5  12 -14      991.56     1021.55     93.72 o 
   6  12 -14     2414.58     2212.36    109.80 o 
   7  12 -14     1175.82     1184.87     71.00 o 
   8  12 -14      528.80      606.19     65.67 o 
   9  12 -14      320.23      346.35     40.50 o 
  10  12 -14      184.86      197.08     28.14 o 
  11  12 -14      195.48      187.50     25.58 o 
  12  12 -14      480.54      460.41     57.98 o 
   1  13 -14      126.67      148.07     36.17 o 
   2  13 -14       38.31       13.10     23.67 o 
   3  13 -14       84.47       71.17     27.95 o 
   4  13 -14      297.50      297.20     36.00 o 
   5  13 -14       36.53       41.65     21.82 o 
   6  13 -14       59.11       22.69     20.19 o 
   7  13 -14      210.86      186.24     29.76 o 
   8  13 -14       24.23       46.64     21.92 o 
   9  13 -14       12.73       18.20     20.76 o 
  10  13 -14      277.99      289.35     37.83 o 
  11  13 -14       97.28       81.87     20.95 o 
  12  13 -14       94.63       85.07     29.62 o 
   2  14 -14       11.15       15.16     26.10 o 
   3  14 -14       84.56       64.53     28.74 o 
   4  14 -14      222.05      159.62     30.15 o 
   5  14 -14      372.89      361.31     38.46 o 
   6  14 -14     1418.03     1293.12     65.92 o 
   7  14 -14     1366.14     1347.91     67.07 o 
   8  14 -14      525.05      524.31     45.32 o 
   9  14 -14      385.25      457.71     49.46 o 
  10  14 -14       98.14       91.62     23.71 o 
  11  14 -14       25.84       36.49     18.98 o 
   2  15 -14      405.00      454.19     67.24 o 
   3  15 -14      266.87      339.51     60.89 o 
   4  15 -14      284.56      418.59     49.15 o 
   5  15 -14      194.11      145.30     29.89 o 
   6  15 -14      124.11      124.76     27.06 o 
   7  15 -14        8.52        2.21     20.30 o 
   8  15 -14       38.47       38.72     22.91 o 
   9  15 -14      177.62      181.92     36.09 o 
  10  15 -14      437.40      419.49     39.44 o 
  11  15 -14      461.27      403.47     31.92 o 
   3  16 -14       20.34       46.52     38.19 o 
   4  16 -14       19.17       -7.66     28.99 o 
   5  16 -14       49.86       83.35     26.57 o 
   6  16 -14      116.43       71.42     24.40 o 
   7  16 -14      138.81      164.92     31.42 o 
   8  16 -14       33.12       42.77     24.12 o 
   9  16 -14        5.67       11.04     24.25 o 
  10  16 -14       15.01       26.57     22.17 o 
   4  17 -14      353.07      281.59     55.82 o 
   5  17 -14      365.34      351.21     47.47 o 
   6  17 -14       76.21       17.16     23.42 o 
   7  17 -14       34.17        8.47     23.52 o 
   8  17 -14      162.74      144.17     30.41 o 
   9  17 -14      219.96      193.88     35.82 o 
   5  18 -14      126.39      112.98     58.37 o 
   6  18 -14      674.95      702.29     66.51 o 
   7  18 -14      550.24      704.54     64.88 o 
   8  18 -14      221.50      282.21     47.96 o 
  -2   1 -13      143.35      143.41     70.58 o 
  -1   1 -13      674.95      585.83     69.92 o 
   0   1 -13      935.05     1031.94     49.46 o 
   1   1 -13      993.15      910.25     41.54 o 
   2   1 -13      445.14      491.30     30.45 o 
   3   1 -13      188.57      174.08     19.28 o 
   4   1 -13      505.18      527.41     30.35 o 
   5   1 -13     3279.03     3307.61     86.04 o 
   6   1 -13     5131.90     5290.01    110.68 o 
   7   1 -13     5268.38     5222.85     99.93 o 
   8   1 -13      826.52      808.34     27.54 o 
   9   1 -13     1800.93     1837.90     45.38 o 
  10   1 -13      956.48      912.67     32.57 o 
  11   1 -13      219.02      290.07     20.40 o 
  12   1 -13      397.37      328.71     32.53 o 
  13   1 -13      788.33      864.75     41.13 o 
  14   1 -13      732.33      777.63     42.02 o 
  -2   2 -13       61.28       45.98     36.92 o 
  -1   2 -13       81.41       93.99     37.64 o 
   0   2 -13      140.20      149.58     28.97 o 
   1   2 -13      292.57      332.26     26.82 o 
   2   2 -13     1663.20     1699.80     52.42 o 
   3   2 -13     1307.18     1221.28     55.28 o 
   4   2 -13     2155.67     2091.75     63.40 o 
   5   2 -13     1281.86     1201.05     47.07 o 
   6   2 -13     2717.85     2758.20     69.03 o 
   7   2 -13      686.92      657.47     28.64 o 
   8   2 -13      385.54      370.95     19.80 o 
   9   2 -13      448.53      440.13     21.74 o 
  10   2 -13     1395.49     1417.15     39.52 o 
  11   2 -13      737.37      653.79     32.64 o 
  12   2 -13      419.93      403.36     26.55 o 
  13   2 -13      246.44      245.13     26.78 o 
  14   2 -13       89.86       65.61     19.32 o 
  -2   3 -13       98.16       66.46     40.14 o 
  -1   3 -13      313.53      254.13     53.23 o 
   0   3 -13      106.18       87.01     23.18 o 
   1   3 -13       85.17       84.13     17.88 o 
   2   3 -13      220.05      215.30     31.87 o 
   3   3 -13       95.43      120.30     21.27 o 
   4   3 -13      699.71      738.15     38.82 o 
   5   3 -13       76.28       69.68     15.86 o 
   6   3 -13      278.78      257.66     22.25 o 
   7   3 -13      998.59     1074.79     33.90 o 
   8   3 -13     1640.87     1746.23     42.52 o 
   9   3 -13      883.15      888.83     29.51 o 
  10   3 -13      333.90      323.92     22.48 o 
  11   3 -13       48.42       36.74     11.96 o 
  12   3 -13       62.68       95.47     17.12 o 
  13   3 -13      827.07      767.09     39.23 o 
  14   3 -13       45.87       33.86     19.54 o 
  -2   4 -13      463.84      520.81     73.45 o 
  -1   4 -13       94.42       94.35     34.53 o 
   0   4 -13      376.22      389.69     40.40 o 
   1   4 -13      314.87      290.34     31.47 o 
   2   4 -13      331.45      346.99     29.70 o 
   3   4 -13      118.18       95.57     23.34 o 
   4   4 -13      151.49      139.34     20.18 o 
   5   4 -13     1077.83     1122.02     46.67 o 
   6   4 -13     1058.49     1008.36     62.09 o 
   7   4 -13       47.35       39.78     10.70 o 
   8   4 -13       94.55       93.40     14.31 o 
   9   4 -13      801.11      759.04     27.45 o 
  10   4 -13      801.31      772.98     28.68 o 
  11   4 -13      380.53      346.07     21.10 o 
  12   4 -13      137.53      206.13     20.74 o 
  13   4 -13      166.22      152.94     22.20 o 
  14   4 -13       45.90       27.19     18.83 o 
  -1   5 -13      574.95      627.89     55.47 o 
   0   5 -13      380.53      413.37     38.94 o 
   1   5 -13     1051.25     1035.98     49.26 o 
   2   5 -13       44.65       50.77     16.54 o 
   3   5 -13      306.61      346.54     28.72 o 
   4   5 -13       31.94       41.14     14.74 o 
   5   5 -13      421.62      392.26     29.14 o 
   6   5 -13       29.44       33.66     14.47 o 
   7   5 -13     1065.50     1054.04     33.83 o 
   8   5 -13      662.14      664.12     28.07 o 
   9   5 -13      273.59      265.59     18.33 o 
  10   5 -13      263.68      254.52     20.41 o 
  11   5 -13       73.73       56.00     12.74 o 
  12   5 -13      162.29      154.15     32.55 o 
  13   5 -13      541.00      589.46     36.89 o 
  -1   6 -13       70.55      100.38     26.96 o 
   0   6 -13      173.29      190.55     41.84 o 
   1   6 -13      561.46      585.89     43.49 o 
   2   6 -13      430.22      369.01     30.95 o 
   3   6 -13      180.34      172.85     27.95 o 
   4   6 -13      280.81      229.23     23.99 o 
   5   6 -13      332.44      392.89     30.28 o 
   6   6 -13       64.89       45.42     15.69 o 
   7   6 -13      481.82      502.20     25.08 o 
   8   6 -13      438.38      398.74     22.95 o 
   9   6 -13     1200.90     1186.90     37.10 o 
  10   6 -13      460.51      462.55     23.33 o 
  11   6 -13       75.02       81.29     15.81 o 
  12   6 -13      151.77      112.21     17.81 o 
  13   6 -13      251.88      237.23     26.56 o 
  -1   7 -13      252.24      260.53     43.41 o 
   0   7 -13      175.34      126.77     27.16 o 
   1   7 -13     1128.84     1273.31     98.03 o 
   2   7 -13      675.39      673.81     40.46 o 
   3   7 -13      107.46       97.21     25.90 o 
   4   7 -13       53.94       53.87     16.19 o 
   5   7 -13      548.96      614.26     36.00 o 
   6   7 -13      337.04      392.00     35.74 o 
   7   7 -13     1618.03     1599.07     42.54 o 
   8   7 -13     2185.01     2138.08     50.54 o 
   9   7 -13     1286.72     1315.90     41.91 o 
  10   7 -13      226.07      253.40     19.88 o 
  11   7 -13       79.55       56.04     19.61 o 
  12   7 -13      110.91      119.41     18.65 o 
  13   7 -13      758.99      748.25     62.96 o 
  -1   8 -13       59.93       41.80     25.72 o 
   0   8 -13      771.81      800.21     54.04 o 
   1   8 -13      394.62      310.13     34.72 o 
   2   8 -13       22.26       46.70     17.52 o 
   3   8 -13      240.52      285.82     27.25 o 
   4   8 -13     1061.14      998.05     45.53 o 
   5   8 -13      118.27       98.03     18.38 o 
   6   8 -13       33.19       36.29     15.21 o 
   7   8 -13      198.85      201.35     18.93 o 
   8   8 -13       36.86       35.28     12.99 o 
   9   8 -13      724.76      693.84     33.30 o 
  10   8 -13      414.93      427.24     27.66 o 
  11   8 -13       85.00       76.42     16.08 o 
  12   8 -13      107.81      107.86     18.51 o 
  13   8 -13        5.91       -2.77     14.37 o 
  -1   9 -13       40.03       30.14     24.60 o 
   0   9 -13      228.94      215.12     31.48 o 
   1   9 -13      494.33      502.65     42.74 o 
   2   9 -13      110.42      131.62     25.20 o 
   3   9 -13      382.73      389.33     31.84 o 
   4   9 -13        0.65       -4.01     13.10 o 
   5   9 -13      281.39      290.30     28.76 o 
   6   9 -13       35.99       29.19     22.66 o 
   7   9 -13      361.52      368.91     39.00 o 
   8   9 -13      233.84      236.06     24.32 o 
   9   9 -13      357.78      398.52     29.67 o 
  10   9 -13      790.68      714.99     43.67 o 
  11   9 -13        2.94      -12.88     14.20 o 
  12   9 -13       82.89       66.97     16.74 o 
  13   9 -13        5.48        5.98     15.31 o 
  -1  10 -13       50.45       57.50     26.85 o 
   0  10 -13       68.50       79.84     25.32 o 
   1  10 -13      195.08      161.06     28.18 o 
   2  10 -13      999.52      953.41     54.20 o 
   3  10 -13     1456.25     1456.45     57.07 o 
   4  10 -13      718.12      809.57     52.04 o 
   5  10 -13      470.45      468.11     38.83 o 
   6  10 -13      154.74      197.29     27.38 o 
   7  10 -13       24.38       12.05     16.58 o 
   8  10 -13      782.77      812.01     40.70 o 
   9  10 -13     1581.63     1680.44     56.56 o 
  10  10 -13     1224.30     1311.73     65.94 o 
  11  10 -13      560.56      630.09     32.81 o 
  12  10 -13      865.01      910.60     53.33 o 
  13  10 -13      280.28      307.42     26.99 o 
   0  11 -13      280.22      348.27     54.89 o 
   1  11 -13      177.29      173.07     30.05 o 
   2  11 -13      144.30      203.43     29.55 o 
   3  11 -13      267.26      300.42     29.71 o 
   4  11 -13      114.33       88.09     22.74 o 
   5  11 -13      458.93      388.75     36.45 o 
   6  11 -13      441.93      386.06     49.07 o 
   7  11 -13       37.93       41.72     18.83 o 
   8  11 -13      165.60      134.52     22.29 o 
   9  11 -13      760.93      813.86     41.98 o 
  10  11 -13      252.38      197.17     30.49 o 
  11  11 -13      479.07      484.46     28.48 o 
  12  11 -13      673.26      772.37     50.75 o 
   0  12 -13       52.82       -5.23     22.89 o 
   1  12 -13       74.94       82.67     24.92 o 
   2  12 -13      393.12      423.38     46.56 o 
   3  12 -13      254.95      267.37     32.62 o 
   4  12 -13      122.49       49.31     26.03 o 
   5  12 -13      800.82      753.98     49.00 o 
   6  12 -13      548.73      546.91     42.31 o 
   7  12 -13      444.17      361.06     35.10 o 
   8  12 -13       85.96       78.38     21.96 o 
   9  12 -13      145.28      119.58     23.50 o 
  10  12 -13      530.13      560.55     46.80 o 
  11  12 -13      588.04      546.28     35.79 o 
  12  12 -13      237.92      218.00     31.89 o 
   0  13 -13     1120.19     1002.44     92.52 o 
   1  13 -13      711.35      774.24     76.04 o 
   2  13 -13      384.34      443.61     58.41 o 
   3  13 -13      207.05      176.85     50.08 o 
   4  13 -13      288.29      298.54     34.78 o 
   5  13 -13     1245.85     1093.46     57.61 o 
   6  13 -13     3245.87     3127.45    100.77 o 
   7  13 -13     1813.76     1782.84     70.52 o 
   8  13 -13     1057.34     1166.17     69.33 o 
   9  13 -13      560.52      565.11     44.83 o 
  10  13 -13       34.62       49.07     20.53 o 
  11  13 -13      137.26      110.30     29.44 o 
  12  13 -13      251.10      209.06     32.64 o 
   1  14 -13      101.64       78.18     56.00 o 
   2  14 -13       62.10        8.74     23.36 o 
   3  14 -13      246.52      238.96     38.35 o 
   4  14 -13      136.33      106.76     24.72 o 
   5  14 -13       26.13       29.12     20.94 o 
   6  14 -13      331.63      329.05     35.09 o 
   7  14 -13       18.71        3.90     18.35 o 
   8  14 -13      121.98       83.89     23.76 o 
   9  14 -13      351.09      302.19     35.36 o 
  10  14 -13       95.02       62.96     19.65 o 
  11  14 -13      305.53      330.60     41.07 o 
   1  15 -13      404.86      443.78     69.97 o 
   2  15 -13       39.14        5.99     29.94 o 
   3  15 -13       87.30      106.23     30.79 o 
   4  15 -13       15.69       33.60     21.39 o 
   5  15 -13      260.06      247.14     33.38 o 
   6  15 -13      622.73      545.53     44.22 o 
   7  15 -13      515.92      533.05     44.87 o 
   8  15 -13      248.18      343.88     38.81 o 
   9  15 -13       86.19       94.98     26.85 o 
  10  15 -13       18.80       40.79     18.91 o 
  11  15 -13       17.25       28.54     26.37 o 
   2  16 -13      165.93      119.63     42.31 o 
   3  16 -13      531.35      583.35     71.33 o 
   4  16 -13      623.33      562.96     79.96 o 
   5  16 -13      373.61      401.23     39.63 o 
   6  16 -13      171.53      195.81     37.99 o 
   7  16 -13       29.24       26.01     22.15 o 
   8  16 -13      171.15      140.88     26.82 o 
   9  16 -13      605.96      610.40     51.33 o 
  10  16 -13      709.46      720.68     44.97 o 
   3  17 -13      136.98       17.92     35.11 o 
   4  17 -13       66.44       29.07     35.32 o 
   5  17 -13        5.05       -1.47     26.14 o 
   6  17 -13       44.16       35.87     22.37 o 
   7  17 -13       36.47       12.92     21.06 o 
   8  17 -13      114.80       86.06     24.89 o 
   9  17 -13       27.31        9.30     22.93 o 
   3  18 -13      197.90      242.62     78.61 o 
   4  18 -13      102.51       98.08     40.95 o 
   5  18 -13      128.15      117.42     34.53 o 
   6  18 -13       14.68        8.03     25.72 o 
   7  18 -13        0.22        3.54     22.67 o 
   8  18 -13       37.80       32.03     25.90 o 
   9  18 -13      353.06      321.60     40.85 o 
   5  19 -13       44.06       57.88     25.85 o 
   6  19 -13      199.01      196.70     32.90 o 
   7  19 -13      139.19       96.47     32.50 o 
  -3   0 -12      171.04      166.49     72.02 o 
  -2   0 -12      113.34      155.88     62.69 o 
  -1   0 -12      227.16      235.21     62.64 o 
   0   0 -12     1655.53     1753.24     76.37 o 
   1   0 -12     1371.54     1412.34     66.79 o 
   2   0 -12      987.10     1037.63     69.87 o 
   3   0 -12      151.80      162.62     25.04 o 
   4   0 -12      457.92      387.91     65.48 o 
   5   0 -12     5056.11     5203.23    130.14 o 
   6   0 -12     7709.60     7598.10    154.20 o 
   7   0 -12     2956.97     2860.03     70.14 o 
   8   0 -12     2745.74     2624.68     78.25 o 
   9   0 -12     1466.27     1391.21     84.84 o 
  10   0 -12      631.22      751.31     41.47 o 
  11   0 -12      111.22      103.54     20.17 o 
  12   0 -12      893.87      758.76     51.83 o 
  13   0 -12      770.44      738.11     54.33 o 
  14   0 -12      849.66      862.30     61.49 o 
  -3   1 -12       59.01       41.26     38.71 o 
  -2   1 -12       19.61       31.71     32.33 o 
  -1   1 -12      195.10      171.48     33.40 o 
   0   1 -12      336.76      326.08     26.22 o 
   1   1 -12      420.54      445.88     31.54 o 
   2   1 -12      352.66      328.90     24.10 o 
   3   1 -12      454.70      427.70     26.32 o 
   4   1 -12     2985.28     2819.34     68.94 o 
   5   1 -12     3085.24     3021.77     71.94 o 
   6   1 -12       45.81       37.65      9.67 o 
   7   1 -12       60.35       65.99     10.71 o 
   8   1 -12       73.31       87.87     11.35 o 
   9   1 -12      263.48      253.03     17.80 o 
  10   1 -12      873.80      924.72     31.90 o 
  11   1 -12      880.32      782.26     31.04 o 
  12   1 -12       71.14       86.61     16.37 o 
  13   1 -12       38.24       40.96     15.52 o 
  14   1 -12       36.55       17.72     17.01 o 
  -3   2 -12       29.40       71.77     37.10 o 
  -2   2 -12      326.60      316.26     75.52 o 
  -1   2 -12      348.26      307.33     40.04 o 
   0   2 -12      625.24      591.82     48.12 o 
   1   2 -12      320.63      363.79     28.68 o 
   2   2 -12      326.80      270.53     22.87 o 
   3   2 -12        7.71       16.30     11.65 o 
   4   2 -12      349.95      333.29     25.69 o 
   5   2 -12     5042.18     4832.17    100.52 o 
   6   2 -12     2520.40     2437.73     51.91 o 
   7   2 -12     1056.44     1057.48     28.85 o 
   8   2 -12      344.40      308.96     17.64 o 
   9   2 -12      712.76      695.94     25.50 o 
  10   2 -12       12.58       12.31      9.67 o 
  11   2 -12       80.11       62.95     12.98 o 
  12   2 -12      111.03      130.74     17.61 o 
  13   2 -12      309.11      321.65     27.25 o 
  14   2 -12      374.38      350.40     30.22 o 
  -2   3 -12      349.19      399.48     61.53 o 
  -1   3 -12      177.66      131.90     33.76 o 
   0   3 -12      183.28      178.46     23.29 o 
   1   3 -12     2980.61     3034.50     73.83 o 
   2   3 -12     1505.32     1427.70     50.74 o 
   3   3 -12     3039.09     3020.52     78.11 o 
   4   3 -12     3292.12     3099.94     81.11 o 
   5   3 -12     3604.55     3593.60     81.28 o 
   6   3 -12      163.84      151.02     13.98 o 
   7   3 -12      639.86      632.75     22.98 o 
   8   3 -12      308.86      332.61     17.92 o 
   9   3 -12     1377.87     1315.81     34.13 o 
  10   3 -12     3355.45     3177.83     61.26 o 
  11   3 -12     2611.06     2619.36     61.96 o 
  12   3 -12     1421.33     1466.71     46.44 o 
  13   3 -12      531.75      584.21     41.37 o 
  14   3 -12      167.07      187.13     24.46 o 
  -2   4 -12       17.32       40.58     32.69 o 
  -1   4 -12      204.54      204.71     29.65 o 
   0   4 -12     1024.07      983.61     55.18 o 
   1   4 -12      451.93      456.62     32.54 o 
   2   4 -12      118.65      128.22     19.06 o 
   3   4 -12      554.34      568.00     33.90 o 
   4   4 -12      293.99      238.59     22.92 o 
   5   4 -12      347.64      356.22     27.06 o 
   6   4 -12      453.07      418.54     21.59 o 
   7   4 -12      561.90      579.08     22.56 o 
   8   4 -12      359.84      382.89     19.36 o 
   9   4 -12      323.94      307.85     18.38 o 
  10   4 -12      413.42      373.27     20.62 o 
  11   4 -12      560.89      574.42     29.38 o 
  12   4 -12      229.48      254.41     22.14 o 
  13   4 -12      456.39      462.57     31.83 o 
  -2   5 -12      130.20       88.27     38.33 o 
  -1   5 -12       75.04       74.43     23.78 o 
   0   5 -12      114.74      113.86     25.70 o 
   1   5 -12       84.87      105.41     19.41 o 
   2   5 -12      462.16      439.85     33.92 o 
   3   5 -12       84.52       64.68     18.07 o 
   4   5 -12      204.88      148.30     19.55 o 
   5   5 -12       58.02       48.67     14.33 o 
   6   5 -12      207.00      197.05     17.50 o 
   7   5 -12      112.66       87.58     12.47 o 
   8   5 -12      111.11      128.90     12.78 o 
   9   5 -12      852.39      810.07     27.83 o 
  10   5 -12     1098.60     1124.94     35.44 o 
  11   5 -12      124.61      152.31     16.04 o 
  12   5 -12      488.47      499.82     32.19 o 
  13   5 -12       22.94       25.98     17.70 o 
  -2   6 -12      342.61      365.77     47.64 o 
  -1   6 -12       43.37       44.79     21.56 o 
   0   6 -12      305.08      290.20     32.66 o 
   1   6 -12      489.15      489.59     34.59 o 
   2   6 -12      642.00      677.50     37.58 o 
   3   6 -12     1658.69     1627.76     54.74 o 
   4   6 -12      412.97      408.10     28.85 o 
   5   6 -12      251.79      226.21     22.36 o 
   6   6 -12     2317.73     2501.14     56.41 o 
   7   6 -12      275.40      256.65     31.08 o 
   8   6 -12     1975.00     2051.61     41.93 o 
   9   6 -12      673.82      674.13     25.97 o 
  10   6 -12      354.46      332.51     21.15 o 
  11   6 -12      101.94      106.58     16.19 o 
  12   6 -12       53.53       60.18     14.89 o 
  13   6 -12      604.02      603.44     37.36 o 
  -2   7 -12      160.37      165.47     31.41 o 
  -1   7 -12        6.97        4.99     19.92 o 
   0   7 -12      119.88      103.90     23.27 o 
   1   7 -12      127.01      123.42     23.67 o 
   2   7 -12       77.85       68.86     16.63 o 
   3   7 -12      638.61      623.12     40.90 o 
   4   7 -12       40.69       41.70     14.25 o 
   5   7 -12      126.68      163.45     21.20 o 
   6   7 -12      152.88      142.48     15.61 o 
   7   7 -12       17.02       19.24      9.65 o 
   8   7 -12       91.26       83.00     11.84 o 
   9   7 -12      233.81      242.63     19.93 o 
  10   7 -12       15.62       26.15     12.05 o 
  11   7 -12       88.87       79.59     14.92 o 
  12   7 -12       20.45       12.48     13.43 o 
  13   7 -12      294.65      359.99     30.12 o 
  -2   8 -12      169.63      156.45     36.23 o 
  -1   8 -12      293.82      336.80     36.47 o 
   0   8 -12      735.99      785.04     50.28 o 
   1   8 -12      546.31      571.04     42.36 o 
   2   8 -12      751.05      789.06     40.74 o 
   3   8 -12     1484.00     1487.75     52.60 o 
   4   8 -12      218.30      225.35     22.60 o 
   5   8 -12      225.06      239.22     29.53 o 
   6   8 -12      465.40      525.85     40.03 o 
   7   8 -12     1126.93     1128.52     38.79 o 
   8   8 -12      775.71      761.29     36.60 o 
   9   8 -12     1443.04     1493.30     45.63 o 
  10   8 -12      148.29      133.38     19.28 o 
  11   8 -12       52.58       47.07     14.28 o 
  12   8 -12       26.34       50.72     15.97 o 
  13   8 -12      777.73      830.99     43.87 o 
  -2   9 -12      117.32      143.53     31.44 o 
  -1   9 -12       71.27       72.30     25.33 o 
   0   9 -12      101.47       79.74     23.60 o 
   1   9 -12      983.06      909.54     51.82 o 
   2   9 -12     1934.45     1835.59     60.68 o 
   3   9 -12      974.63     1000.87     44.45 o 
   4   9 -12      546.28      494.73     50.07 o 
   5   9 -12      773.46      709.09     37.92 o 
   6   9 -12      209.74      194.00     21.92 o 
   7   9 -12       50.44       64.47     15.93 o 
   8   9 -12       71.82       72.53     16.42 o 
   9   9 -12      858.42      947.65     38.60 o 
  10   9 -12     1002.87      900.58     42.10 o 
  11   9 -12      156.15      126.99     20.79 o 
  12   9 -12      577.21      628.28     38.57 o 
  13   9 -12       89.19       98.38     19.22 o 
  -1  10 -12       41.46       43.45     24.67 o 
   0  10 -12        7.84       10.53     18.00 o 
   1  10 -12       56.58       12.57     18.27 o 
   2  10 -12      321.74      312.94     28.36 o 
   3  10 -12      211.58      176.49     22.01 o 
   4  10 -12       40.41       49.93     16.05 o 
   5  10 -12      850.48      894.58     48.69 o 
   6  10 -12       73.12       40.64     17.71 o 
   7  10 -12      202.09      242.83     24.90 o 
   8  10 -12      392.61      425.31     30.76 o 
   9  10 -12       99.90       77.81     22.18 o 
  10  10 -12      330.95      274.65     29.71 o 
  11  10 -12      325.55      352.59     30.33 o 
  12  10 -12       64.72       31.56     18.92 o 
  13  10 -12      108.46      123.47     20.73 o 
  -1  11 -12      230.70      243.75     34.86 o 
   0  11 -12       45.93       41.09     21.38 o 
   1  11 -12      493.20      512.50     45.31 o 
   2  11 -12      302.89      283.32     31.03 o 
   3  11 -12     1545.63     1617.74     55.55 o 
   4  11 -12     1243.00     1257.51     58.65 o 
   5  11 -12     1074.60      923.30     50.22 o 
   6  11 -12      832.29      838.27     47.74 o 
   7  11 -12       94.44       77.65     23.20 o 
   8  11 -12        5.13       19.83     14.14 o 
   9  11 -12     1200.46     1198.79     50.30 o 
  10  11 -12      808.67      924.86     39.56 o 
  11  11 -12     1088.26     1192.44     58.49 o 
  12  11 -12      533.53      553.58     43.25 o 
  -1  12 -12      701.15      684.48     52.30 o 
   0  12 -12     1301.88     1438.13     69.80 o 
   1  12 -12      684.62      697.40     52.72 o 
   2  12 -12      324.89      328.80     40.32 o 
   3  12 -12      284.32      246.91     30.02 o 
   4  12 -12       33.49       38.01     18.97 o 
   5  12 -12      951.98      929.01     51.37 o 
   6  12 -12     1453.80     1450.34     60.94 o 
   7  12 -12     1727.21     1823.77     69.71 o 
   8  12 -12      325.50      359.02     28.88 o 
   9  12 -12      661.85      677.07     42.96 o 
  10  12 -12      240.72      229.27     21.93 o 
  11  12 -12      306.93      307.63     33.97 o 
  12  12 -12      114.95      102.03     25.27 o 
  -1  13 -12       24.35       52.72     29.20 o 
   0  13 -12       61.51       86.97     30.32 o 
   1  13 -12       46.84       68.69     26.89 o 
   2  13 -12       68.17       34.53     23.58 o 
   3  13 -12      480.54      433.25     38.72 o 
   4  13 -12      316.77      273.28     31.61 o 
   5  13 -12       55.32       59.17     20.17 o 
   6  13 -12      190.49      171.93     25.67 o 
   7  13 -12       11.11       25.09     17.57 o 
   8  13 -12       38.77       44.14     16.96 o 
   9  13 -12       56.89       91.47     22.09 o 
  10  13 -12      162.73      185.03     20.09 o 
  11  13 -12       48.01       26.00     20.30 o 
  12  13 -12      177.59      163.72     29.65 o 
   0  14 -12      521.72      518.72     68.00 o 
   1  14 -12      996.01     1016.48     93.68 o 
   2  14 -12      390.25      437.22     52.02 o 
   3  14 -12      279.08      249.36     31.49 o 
   4  14 -12      114.55       92.73     36.70 o 
   5  14 -12     1469.87     1373.34     62.61 o 
   6  14 -12     1686.68     1579.84     67.11 o 
   7  14 -12     1421.24     1399.41     63.75 o 
   8  14 -12      487.23      530.27     49.96 o 
   9  14 -12      407.93      403.41     32.75 o 
  10  14 -12      101.37       89.29     16.90 o 
  11  14 -12       13.40       25.45     21.09 o 
   0  15 -12       49.39        8.93     34.79 o 
   1  15 -12      124.08      134.17     40.88 o 
   2  15 -12      323.07      283.64    106.30 o 
   3  15 -12      468.00      406.63     44.76 o 
   4  15 -12      815.41      830.37     52.17 o 
   5  15 -12     1294.95     1192.96     60.56 o 
   6  15 -12      198.76      186.14     28.39 o 
   7  15 -12      159.58      132.10     29.52 o 
   8  15 -12      386.86      438.32     37.49 o 
   9  15 -12      502.19      520.00     41.50 o 
  10  15 -12      457.99      554.31     49.30 o 
  11  15 -12      818.38      899.42     61.22 o 
   1  16 -12       80.30      116.52     42.51 o 
   2  16 -12      257.32      279.44     51.86 o 
   3  16 -12      160.89      153.50     39.88 o 
   4  16 -12       76.68       68.97     22.94 o 
   5  16 -12       44.52       45.20     21.57 o 
   6  16 -12       78.76       36.87     19.99 o 
   7  16 -12       68.81       51.65     18.98 o 
   8  16 -12      377.39      402.10     41.39 o 
   9  16 -12       94.16       88.29     22.44 o 
  10  16 -12       15.25       25.95     23.14 o 
   1  17 -12       42.42       21.58     34.47 o 
   2  17 -12      979.61     1209.45    137.69 o 
   3  17 -12      318.27      344.15     55.77 o 
   4  17 -12      948.73      929.36     66.77 o 
   5  17 -12      830.32      832.21     64.27 o 
   6  17 -12       59.40       65.90     23.87 o 
   7  17 -12       65.91       53.55     20.44 o 
   8  17 -12      129.41      122.47     28.76 o 
   9  17 -12      501.29      529.42     44.34 o 
  10  17 -12      655.27      642.77     61.40 o 
   2  18 -12      152.90       96.81     42.08 o 
   3  18 -12       89.25       72.74     37.12 o 
   4  18 -12       77.71       13.05     32.10 o 
   5  18 -12      274.60      240.39     33.71 o 
   6  18 -12      113.09      103.33     26.99 o 
   7  18 -12      458.47      525.36     50.91 o 
   8  18 -12      392.35      368.68     42.47 o 
   9  18 -12      242.08      254.51     34.27 o 
   3  19 -12       28.81       28.80     35.75 o 
   4  19 -12        5.79       12.24     25.00 o 
   5  19 -12       37.22       34.21     24.38 o 
   6  19 -12       17.17       37.42     23.89 o 
   7  19 -12       18.26        8.71     23.92 o 
   8  19 -12      118.93      120.40     38.19 o 
   5  20 -12      207.84      218.49     34.45 o 
   6  20 -12      368.07      408.75     59.98 o 
  -3   1 -11       66.43       95.77     41.12 o 
  -2   1 -11      606.50      647.62     72.63 o 
  -1   1 -11      956.45      876.96     49.55 o 
   0   1 -11     2550.25     2600.82     66.50 o 
   1   1 -11     2736.80     2632.57     66.84 o 
   2   1 -11      323.36      328.12     28.43 o 
   3   1 -11      521.40      485.45     27.15 o 
   4   1 -11      552.59      539.14     23.14 o 
   5   1 -11     2176.58     1978.16     41.34 o 
   6   1 -11     3649.84     3759.19     64.58 o 
   7   1 -11     2280.49     2262.05     44.43 o 
   8   1 -11     1263.29     1236.71     30.86 o 
   9   1 -11     2024.90     2016.51     45.75 o 
  10   1 -11       12.17       14.59      9.53 o 
  11   1 -11      274.92      247.54     18.73 o 
  12   1 -11      412.33      435.98     29.02 o 
  13   1 -11      744.85      732.37     39.90 o 
  14   1 -11      551.73      564.23     36.63 o 
  -3   2 -11      205.30      294.35     56.25 o 
  -2   2 -11      855.37      746.11     78.19 o 
  -1   2 -11      226.86      189.23     26.75 o 
   0   2 -11      490.35      457.84     28.65 o 
   1   2 -11      911.19      913.21     36.29 o 
   2   2 -11      787.12      760.26     36.16 o 
   3   2 -11     1922.44     1923.50     52.45 o 
   4   2 -11     5427.03     5384.69    107.79 o 
   5   2 -11      881.93      890.12     27.51 o 
   6   2 -11      287.63      338.55     15.94 o 
   7   2 -11      120.07      109.93     11.25 o 
   8   2 -11      727.51      698.56     30.52 o 
   9   2 -11     2814.51     2623.69     51.30 o 
  10   2 -11     3390.53     3166.93     64.53 o 
  11   2 -11     1178.72     1182.11     39.48 o 
  12   2 -11      354.10      392.60     28.99 o 
  13   2 -11      266.23      262.75     25.65 o 
  -3   3 -11       22.09        8.85     49.23 o 
  -2   3 -11      729.57      688.27     74.36 o 
  -1   3 -11       24.01       31.29     17.98 o 
   0   3 -11       72.70       77.21     15.92 o 
   1   3 -11       39.05       52.07     12.99 o 
   2   3 -11       15.51        9.79     11.49 o 
   3   3 -11        9.24        5.81     10.67 o 
   4   3 -11       50.56       44.56     12.98 o 
   5   3 -11      742.85      709.06     27.23 o 
   6   3 -11      447.40      449.02     17.66 o 
   7   3 -11      114.38      110.43     11.33 o 
   8   3 -11      128.24      131.25     12.20 o 
   9   3 -11       53.57       38.89      9.54 o 
  10   3 -11       57.05       25.43     11.03 o 
  11   3 -11       96.99       55.42     14.38 o 
  12   3 -11       33.40       39.15     13.61 o 
  13   3 -11      158.78      194.30     22.45 o 
  -3   4 -11      343.03      437.35     67.20 o 
  -2   4 -11       16.26        2.55     22.15 o 
  -1   4 -11      295.01      340.06     41.16 o 
   0   4 -11      193.24      225.18     23.82 o 
   1   4 -11      840.94      839.78     39.34 o 
   2   4 -11     2985.52     3020.28     80.42 o 
   3   4 -11     2246.08     2173.52     62.94 o 
   4   4 -11     3210.32     3062.70     79.48 o 
   5   4 -11     5002.46     5139.56     95.06 o 
   6   4 -11      661.31      638.50     21.13 o 
   7   4 -11      322.36      323.71     16.51 o 
   8   4 -11      591.75      594.99     22.64 o 
   9   4 -11     1737.11     1670.64     42.71 o 
  10   4 -11     2471.16     2339.13     48.94 o 
  11   4 -11      924.32      938.89     35.85 o 
  12   4 -11      972.86     1064.20     40.25 o 
  13   4 -11      634.46      563.86     37.98 o 
  -3   5 -11       67.92      113.68     47.21 o 
  -2   5 -11      440.54      469.01     50.29 o 
  -1   5 -11      942.26      906.25     51.39 o 
   0   5 -11     1179.46     1215.50     56.88 o 
   1   5 -11      942.81      934.24     42.24 o 
   2   5 -11      580.46      567.42     41.08 o 
   3   5 -11       32.28       39.34     12.91 o 
   4   5 -11      429.40      435.78     29.86 o 
   5   5 -11      484.10      446.60     22.01 o 
   6   5 -11     1517.41     1465.46     37.87 o 
   7   5 -11     1218.61     1053.55     28.23 o 
   8   5 -11     1262.07     1226.69     31.68 o 
   9   5 -11     1618.22     1619.97     38.17 o 
  10   5 -11        6.00        6.81      9.20 o 
  11   5 -11      296.30      327.50     21.07 o 
  12   5 -11      348.67      334.83     27.43 o 
  13   5 -11      537.65      614.30     63.30 o 
  -3   6 -11      187.18      187.79     48.54 o 
  -2   6 -11       17.03       -4.06     18.23 o 
  -1   6 -11       46.01       18.68     17.13 o 
   0   6 -11       96.37      105.39     21.57 o 
   1   6 -11      178.64      176.18     21.62 o 
   2   6 -11      735.89      718.83     40.06 o 
   3   6 -11      618.49      608.22     33.50 o 
   4   6 -11       22.99       16.44     11.04 o 
   5   6 -11       92.48      101.32     13.15 o 
   6   6 -11      438.46      445.89     25.35 o 
   7   6 -11       76.89       66.92     11.15 o 
   8   6 -11      717.39      701.54     27.26 o 
   9   6 -11      126.73       90.86     12.80 o 
  10   6 -11       11.65       22.55     10.31 o 
  11   6 -11       88.81       87.64     14.88 o 
  12   6 -11       77.88       79.50     18.14 o 
  13   6 -11      131.08      150.02     23.63 o 
  -3   7 -11      164.82      259.02     53.94 o 
  -2   7 -11      427.41      486.49     43.09 o 
  -1   7 -11      863.37      944.50     61.08 o 
   0   7 -11      287.77      321.89     34.29 o 
   1   7 -11     2197.34     2185.67     64.70 o 
   2   7 -11      866.04      964.36     40.87 o 
   3   7 -11      558.50      618.82     33.50 o 
   4   7 -11       68.99       61.17     14.35 o 
   5   7 -11      706.24      689.20     30.68 o 
   6   7 -11     2789.62     2789.38     63.17 o 
   7   7 -11     1290.24     1414.29     37.38 o 
   8   7 -11     2719.23     2590.44     52.49 o 
   9   7 -11      831.80      818.26     30.58 o 
  10   7 -11      183.04      227.73     22.12 o 
  11   7 -11      206.99      211.71     21.11 o 
  12   7 -11     1101.81     1143.08     41.57 o 
  13   7 -11      212.16      178.54     30.30 o 
  -3   8 -11      160.10      114.18     34.28 o 
  -2   8 -11      216.73      169.97     28.25 o 
  -1   8 -11       49.43       47.89     21.08 o 
   0   8 -11       88.26      140.32     24.61 o 
   1   8 -11     1231.25     1408.92     51.66 o 
   2   8 -11     1377.41     1268.06     49.51 o 
   3   8 -11      846.33      789.06     41.57 o 
   4   8 -11      177.70      172.61     20.06 o 
   5   8 -11      187.94      169.18     27.22 o 
   6   8 -11       96.81       98.47     14.85 o 
   7   8 -11      359.77      334.97     19.91 o 
   8   8 -11     1087.27     1130.18     35.49 o 
   9   8 -11      438.04      467.82     26.79 o 
  10   8 -11       61.53       66.81     16.44 o 
  11   8 -11        6.37       10.46     13.92 o 
  12   8 -11      161.39      146.32     18.89 o 
  13   8 -11      234.05      217.29     25.82 o 
  -2   9 -11        0.28      -13.69     18.69 o 
  -1   9 -11       17.11        8.48     18.54 o 
   0   9 -11     1441.86     1428.91     62.57 o 
   1   9 -11      339.02      362.97     33.24 o 
   2   9 -11      481.21      455.31     31.22 o 
   3   9 -11      351.33      369.97     27.48 o 
   4   9 -11      310.81      299.90     24.55 o 
   5   9 -11       45.31       63.93     15.06 o 
   6   9 -11      766.25      690.55     31.33 o 
   7   9 -11      204.18      188.61     20.05 o 
   8   9 -11      907.89      807.88     34.88 o 
   9   9 -11      636.59      643.40     34.50 o 
  10   9 -11      318.40      334.62     19.16 o 
  11   9 -11      154.24      146.79     21.56 o 
  12   9 -11       23.32       15.50     16.45 o 
  13   9 -11      159.48      126.12     19.36 o 
  -2  10 -11      139.91      144.26     29.79 o 
  -1  10 -11      173.41      187.35     29.25 o 
   0  10 -11      186.04      164.06     26.15 o 
   1  10 -11      406.95      395.48     34.00 o 
   2  10 -11     1105.36     1068.57     46.16 o 
   3  10 -11     1930.29     2060.66     76.07 o 
   4  10 -11     3376.51     3331.53     85.45 o 
   5  10 -11     1461.38     1504.60     58.91 o 
   6  10 -11      483.55      480.45     36.22 o 
   7  10 -11       97.02      113.34     17.38 o 
   8  10 -11      175.47      143.58     18.26 o 
   9  10 -11     1195.19     1293.65     75.14 o 
  10  10 -11      719.22      754.48     39.47 o 
  11  10 -11      893.35      974.45     45.82 o 
  12  10 -11      195.90      200.14     25.33 o 
  -2  11 -11      152.99      144.18     30.68 o 
  -1  11 -11      808.99      842.47     54.23 o 
   0  11 -11      403.99      372.48     44.78 o 
   1  11 -11       17.01       27.71     17.37 o 
   2  11 -11      233.37      196.16     24.92 o 
   3  11 -11      999.61      939.18     42.12 o 
   4  11 -11      482.27      491.98     36.76 o 
   5  11 -11      677.04      639.57     44.46 o 
   6  11 -11      222.54      231.41     28.30 o 
   7  11 -11      284.97      257.53     26.53 o 
   8  11 -11      432.49      511.21     31.75 o 
   9  11 -11      875.10      939.15     63.16 o 
  10  11 -11      304.01      326.05     31.94 o 
  11  11 -11      282.95      314.57     29.40 o 
  12  11 -11      146.61      142.26     24.08 o 
  -2  12 -11        8.87        2.82     25.86 o 
  -1  12 -11      102.76       93.53     30.66 o 
   0  12 -11       28.73       20.13     19.05 o 
   1  12 -11      156.88      180.26     32.91 o 
   2  12 -11      535.87      533.92     45.32 o 
   3  12 -11      193.59      182.79     25.81 o 
   4  12 -11      359.69      321.64     47.85 o 
   5  12 -11      708.48      697.30     45.50 o 
   6  12 -11      205.22      210.42     26.84 o 
   7  12 -11      547.96      530.33     45.55 o 
   8  12 -11      161.82      146.65     30.34 o 
   9  12 -11      420.58      467.12     42.75 o 
  10  12 -11      807.80      835.13     48.66 o 
  11  12 -11      473.89      474.63     39.80 o 
  12  12 -11       44.75       28.48     18.99 o 
  -1  13 -11     1129.94     1180.63     96.26 o 
   0  13 -11     1574.92     1594.60     70.68 o 
   1  13 -11     1537.22     1535.45     82.81 o 
   2  13 -11      171.46      120.56     28.13 o 
   3  13 -11      314.99      272.16     29.82 o 
   4  13 -11      611.66      557.79     48.78 o 
   5  13 -11     2103.94     2097.31     80.18 o 
   6  13 -11      568.21      602.67     41.27 o 
   7  13 -11      824.85      832.95     47.93 o 
   8  13 -11     1200.83     1115.30     46.83 o 
   9  13 -11      535.32      524.51     30.60 o 
  10  13 -11      324.50      241.50     30.58 o 
  11  13 -11       76.96       70.95     23.10 o 
  12  13 -11      240.61      226.60     32.70 o 
  -1  14 -11       52.28       81.63     39.84 o 
   0  14 -11        2.76      -22.39     26.19 o 
   1  14 -11      288.08      306.36     39.62 o 
   2  14 -11       38.43       17.87     22.25 o 
   3  14 -11      423.70      368.64     34.93 o 
   4  14 -11      456.40      418.66     42.96 o 
   5  14 -11      251.40      267.95     30.31 o 
   6  14 -11      267.27      264.91     29.66 o 
   7  14 -11      384.90      347.64     33.68 o 
   8  14 -11      572.71      534.97     34.35 o 
   9  14 -11      115.45      115.56     19.55 o 
  10  14 -11      815.91      835.83     50.56 o 
  11  14 -11      368.26      386.21     38.33 o 
  -1  15 -11      275.50      312.94     56.44 o 
   0  15 -11      871.06      933.01     86.24 o 
   1  15 -11      360.51      301.53     52.05 o 
   2  15 -11      643.23      480.67     60.24 o 
   3  15 -11      214.90      258.88     48.97 o 
   4  15 -11       63.25       35.54     19.51 o 
   5  15 -11      767.80      687.05     49.47 o 
   6  15 -11      731.38      702.04     45.86 o 
   7  15 -11       44.97        7.69     15.08 o 
   8  15 -11      524.95      502.01     38.07 o 
   9  15 -11      395.15      388.83     29.28 o 
  10  15 -11        1.86      -12.68     18.37 o 
  11  15 -11       55.21       41.63     23.85 o 
   0  16 -11       98.52       44.08     34.57 o 
   1  16 -11      570.95      550.83     67.35 o 
   2  16 -11      697.72      743.01     74.67 o 
   3  16 -11     1461.66     1489.57     78.09 o 
   4  16 -11     2364.13     2402.01     83.98 o 
   5  16 -11     1963.54     1972.16     75.88 o 
   6  16 -11      613.03      584.53     37.78 o 
   7  16 -11      121.72      109.97     20.82 o 
   8  16 -11      533.31      511.79     44.04 o 
   9  16 -11      738.71      788.35     48.55 o 
  10  16 -11     1174.88     1124.18     60.23 o 
   0  17 -11       82.36      128.41     41.99 o 
   1  17 -11      221.72      222.19     49.75 o 
   2  17 -11      114.51      127.25     60.43 o 
   3  17 -11      117.92       73.74     34.66 o 
   4  17 -11      158.28      109.85     30.27 o 
   5  17 -11      369.76      300.21     68.54 o 
   6  17 -11        3.10       19.27     16.50 o 
   7  17 -11      368.12      408.11     36.71 o 
   8  17 -11       89.56      114.95     26.25 o 
   9  17 -11      133.39      137.74     21.67 o 
  10  17 -11      104.71      113.19     27.40 o 
   1  18 -11      101.36       58.12     39.45 o 
   2  18 -11      320.79      428.54     63.73 o 
   3  18 -11      570.92      634.48     72.82 o 
   4  18 -11      659.32      754.81     64.17 o 
   5  18 -11      318.82      310.01     35.31 o 
   6  18 -11       84.34       90.88     24.33 o 
   7  18 -11      119.35      144.79     29.84 o 
   8  18 -11       44.85       60.38     25.45 o 
   9  18 -11      151.47      182.08     51.37 o 
   2  19 -11       13.54       18.48     33.45 o 
   3  19 -11      133.59      157.22     35.84 o 
   4  19 -11      134.00       96.39     32.30 o 
   5  19 -11      385.30      356.48     49.11 o 
   6  19 -11      736.85      803.04     52.14 o 
   7  19 -11      564.37      565.83     62.01 o 
   8  19 -11     1092.73     1141.98     76.23 o 
   3  20 -11       36.55       55.04     30.56 o 
   4  20 -11       56.93       40.06     26.51 o 
   5  20 -11       17.29       33.14     23.13 o 
   6  20 -11       96.71      106.59     30.87 o 
   7  20 -11       44.28       27.86     30.80 o 
   5  21 -11      161.99      169.32     31.05 o 
  -4   0 -10      267.67      300.30     82.10 o 
  -3   0 -10      189.00       54.80     47.23 o 
  -2   0 -10     1640.37     1560.20    142.37 o 
  -1   0 -10     3672.95     3635.66    116.91 o 
   0   0 -10     6980.94     6846.89    190.63 o 
   1   0 -10     3554.71     3680.03    114.85 o 
   2   0 -10     1260.24     1198.23     53.91 o 
   3   0 -10      341.83      367.79     26.40 o 
   4   0 -10     3012.88     3013.46     81.46 o 
   5   0 -10     2611.20     2777.65     64.01 o 
   6   0 -10     9093.28     8891.38    173.26 o 
   7   0 -10     5538.46     5457.15    130.30 o 
   8   0 -10     5974.16     5584.86    133.66 o 
   9   0 -10     2061.54     2109.06     66.21 o 
  10   0 -10     1053.44      970.08     44.30 o 
  11   0 -10      106.80      111.39     22.47 o 
  12   0 -10      317.64      335.35     54.61 o 
  13   0 -10      971.93      960.12     60.52 o 
  -4   1 -10      415.16      443.55     66.13 o 
  -3   1 -10      387.22      312.36     53.38 o 
  -2   1 -10      320.16      332.03     50.87 o 
  -1   1 -10      168.60      140.85     17.73 o 
   0   1 -10       11.89       -9.93      9.93 o 
   1   1 -10      461.94      504.11     26.43 o 
   2   1 -10      192.35      209.73     17.95 o 
   3   1 -10     1178.48     1296.18     36.07 o 
   4   1 -10     1879.78     1927.87     44.76 o 
   5   1 -10     2691.51     2822.93     47.47 o 
   6   1 -10      362.74      362.13     20.04 o 
   7   1 -10      421.88      425.06     17.96 o 
   8   1 -10     1053.94     1158.37     29.04 o 
   9   1 -10      932.79      852.02     34.37 o 
  10   1 -10      774.52      808.53     30.96 o 
  11   1 -10      273.85      260.17     21.57 o 
  12   1 -10       56.83       27.63     13.67 o 
  13   1 -10      143.19      180.70     21.73 o 
  -4   2 -10       59.37       88.49     39.41 o 
  -3   2 -10      137.20       96.28     34.62 o 
  -2   2 -10        6.09      -11.49     17.78 o 
  -1   2 -10      974.41     1019.95     43.84 o 
   0   2 -10     1130.42     1222.56     40.57 o 
   1   2 -10      800.46      849.88     33.55 o 
   2   2 -10     1107.21     1131.05     36.36 o 
   3   2 -10      134.39      161.74     15.39 o 
   4   2 -10     1037.73     1064.87     31.28 o 
   5   2 -10      755.78      737.91     23.38 o 
   6   2 -10     1147.41     1046.58     27.72 o 
   7   2 -10      216.49      223.22     13.84 o 
   8   2 -10      874.53      855.44     25.36 o 
   9   2 -10      872.03      949.98     29.83 o 
  10   2 -10      151.03      170.81     15.26 o 
  11   2 -10       17.44       30.87     11.71 o 
  12   2 -10      271.01      279.94     26.36 o 
  13   2 -10      221.55      215.39     23.27 o 
  -4   3 -10      639.52      701.61     80.43 o 
  -3   3 -10     1112.90     1077.85    142.28 o 
  -2   3 -10      490.02      447.20     37.64 o 
  -1   3 -10      555.74      571.53     39.70 o 
   0   3 -10      205.17      196.73     19.34 o 
   1   3 -10      858.18      764.74     32.32 o 
   2   3 -10     1663.09     1590.78     50.18 o 
   3   3 -10     5875.27     5720.33    123.89 o 
   4   3 -10     4810.73     4695.11     87.02 o 
   5   3 -10     6974.62     6999.84    105.07 o 
   6   3 -10      782.87      776.86     28.08 o 
   7   3 -10      556.45      563.47     20.37 o 
   8   3 -10     1110.04     1088.36     28.75 o 
   9   3 -10     2665.91     2561.63     53.05 o 
  10   3 -10     2405.43     2408.45     52.66 o 
  11   3 -10     1645.46     1768.73     48.39 o 
  12   3 -10      355.57      387.56     27.22 o 
  13   3 -10      144.47      118.12     25.30 o 
  -4   4 -10       65.99       68.62     37.77 o 
  -3   4 -10      363.90      348.56     56.30 o 
  -2   4 -10       59.70       87.68     21.78 o 
  -1   4 -10      953.24      930.05     48.68 o 
   0   4 -10      235.17      231.93     23.20 o 
   1   4 -10      263.32      266.16     22.79 o 
   2   4 -10        8.20        0.82     10.17 o 
   3   4 -10      148.75      138.37     16.52 o 
   4   4 -10      136.58      167.12     13.84 o 
   5   4 -10      174.25      206.47     13.12 o 
   6   4 -10      500.92      507.29     27.28 o 
   7   4 -10      121.13      145.09     11.69 o 
   8   4 -10      460.45      432.69     18.92 o 
   9   4 -10       76.90       70.23     10.43 o 
  10   4 -10       15.37       17.14      9.73 o 
  11   4 -10       68.36       65.61     13.59 o 
  12   4 -10       39.33       21.92     13.58 o 
  13   4 -10      324.15      320.81     29.76 o 
  -4   5 -10      595.07      588.07     78.05 o 
  -3   5 -10      565.66      739.17    205.63 o 
  -2   5 -10      171.73      176.88     26.11 o 
  -1   5 -10      511.24      486.31     37.44 o 
   0   5 -10      493.58      498.48     33.20 o 
   1   5 -10       56.86       65.11     14.81 o 
   2   5 -10     1116.82     1096.01     41.34 o 
   3   5 -10     3250.75     3115.92     79.06 o 
   4   5 -10     1758.75     1735.48     41.66 o 
   5   5 -10     1993.74     1952.52     41.55 o 
   6   5 -10      284.73      300.87     14.89 o 
   7   5 -10      732.32      793.87     23.01 o 
   8   5 -10      383.27      409.93     18.99 o 
   9   5 -10     1266.85     1253.89     35.61 o 
  10   5 -10     1834.45     1879.71     49.71 o 
  11   5 -10      789.17      818.40     34.03 o 
  12   5 -10      711.27      720.00     36.76 o 
  13   5 -10      321.46      281.81     36.84 o 
  -4   6 -10       79.21       38.74     35.26 o 
  -3   6 -10      290.86      235.01     40.85 o 
  -2   6 -10      117.60       67.75     23.04 o 
  -1   6 -10      761.05      718.26     44.53 o 
   0   6 -10     4795.23     4540.06    131.64 o 
   1   6 -10     2482.38     2394.40     67.02 o 
   2   6 -10      896.35      867.64     37.11 o 
   3   6 -10      753.69      727.34     33.74 o 
   4   6 -10      128.33      140.15     14.44 o 
   5   6 -10     2842.61     2760.84     65.14 o 
   6   6 -10     1995.90     1990.08     41.01 o 
   7   6 -10     3097.90     3059.59     56.68 o 
   8   6 -10     1330.23     1303.43     41.13 o 
   9   6 -10     1225.37     1258.45     36.02 o 
  10   6 -10      921.69      912.30     35.25 o 
  11   6 -10        5.86        4.84     10.84 o 
  12   6 -10      937.06      973.93     42.46 o 
  13   6 -10     1137.09     1277.00     54.58 o 
  -4   7 -10       57.17       31.36     35.34 o 
  -3   7 -10       68.19       84.49     26.09 o 
  -2   7 -10      239.22      302.16     32.21 o 
  -1   7 -10      730.43      691.77     44.27 o 
   0   7 -10       99.33       42.78     28.74 o 
   1   7 -10       61.03       58.80     14.40 o 
   2   7 -10       80.03       44.53     13.58 o 
   3   7 -10      763.78      709.16     33.89 o 
   4   7 -10      438.72      480.33     28.54 o 
   5   7 -10      117.79      132.11     15.18 o 
   6   7 -10      643.27      703.96     23.43 o 
   7   7 -10      454.12      450.96     20.14 o 
   8   7 -10      363.66      367.04     21.92 o 
   9   7 -10     1388.96     1420.44     41.83 o 
  10   7 -10      228.17      215.11     22.49 o 
  11   7 -10       46.80       18.73     14.34 o 
  12   7 -10      251.73      252.05     25.25 o 
  13   7 -10      190.44      217.52     48.91 o 
  -3   8 -10       41.08       47.27     29.45 o 
  -2   8 -10       49.68       73.41     21.49 o 
  -1   8 -10      123.57      128.49     24.39 o 
   0   8 -10       21.68        3.12     14.39 o 
   1   8 -10     1283.48     1262.61     45.64 o 
   2   8 -10     1330.59     1311.40     45.09 o 
   3   8 -10      190.46      201.16     20.04 o 
   4   8 -10     1208.39     1275.63     43.27 o 
   5   8 -10      706.05      644.56     28.56 o 
   6   8 -10     1502.98     1392.81     45.94 o 
   7   8 -10     1912.32     1976.00     42.47 o 
   8   8 -10     1560.40     1405.84     38.51 o 
   9   8 -10      145.38      111.70     17.34 o 
  10   8 -10      111.31       90.27     17.65 o 
  11   8 -10      345.09      371.10     28.78 o 
  12   8 -10      732.85      782.94     40.61 o 
  13   8 -10      337.56      340.42     31.83 o 
  -3   9 -10      439.72      474.91     54.14 o 
  -2   9 -10      463.70      503.67     42.05 o 
  -1   9 -10      115.29      102.17     21.92 o 
   0   9 -10      110.01       87.04     25.54 o 
   1   9 -10      963.55      940.32     42.20 o 
   2   9 -10      576.07      561.34     32.58 o 
   3   9 -10     1235.01     1336.40     45.70 o 
   4   9 -10     4533.76     4566.76    104.65 o 
   5   9 -10     3290.73     3254.05    101.67 o 
   6   9 -10     1007.25     1032.05     31.00 o 
   7   9 -10      409.27      433.39     24.65 o 
   8   9 -10     1863.37     1844.31     49.49 o 
   9   9 -10     1168.66     1154.07     36.48 o 
  10   9 -10      274.98      264.22     24.73 o 
  11   9 -10      846.72      892.51     52.14 o 
  12   9 -10      606.06      657.71     38.75 o 
  13   9 -10      352.23      319.60     47.99 o 
  -3  10 -10       48.27       28.46     22.13 o 
  -2  10 -10        3.43       -1.38     19.13 o 
  -1  10 -10      393.82      347.86     35.94 o 
   0  10 -10      292.27      261.28     30.02 o 
   1  10 -10      209.76      219.01     23.19 o 
   2  10 -10     1913.67     1886.51     57.63 o 
   3  10 -10      505.13      432.91     28.56 o 
   4  10 -10     1156.30     1081.21     41.52 o 
   5  10 -10      317.69      343.43     29.99 o 
   6  10 -10      305.27      329.06     22.94 o 
   7  10 -10      275.25      271.98     23.64 o 
   8  10 -10       74.54       45.31     11.25 o 
   9  10 -10       42.93       24.70     13.12 o 
  10  10 -10       58.16       23.02     15.67 o 
  11  10 -10      258.76      228.41     24.89 o 
  12  10 -10       22.97       45.03     18.55 o 
  -3  11 -10      302.09      344.67     75.67 o 
  -2  11 -10      395.20      431.28     48.62 o 
  -1  11 -10      538.16      577.28     43.91 o 
   0  11 -10      292.23      316.43     31.90 o 
   1  11 -10      181.23      168.64     24.12 o 
   2  11 -10     2130.22     2130.84     63.93 o 
   3  11 -10      199.23      222.65     22.04 o 
   4  11 -10     2335.22     2505.26     91.96 o 
   5  11 -10     1833.00     1890.48     65.98 o 
   6  11 -10      889.09      875.36     39.63 o 
   7  11 -10       30.84       39.51     12.91 o 
   8  11 -10     1307.81     1350.88     53.07 o 
   9  11 -10       74.44       81.68     12.51 o 
  10  11 -10     1239.57     1333.62     51.59 o 
  11  11 -10      496.91      524.23     35.54 o 
  12  11 -10      412.88      443.19     34.20 o 
  -3  12 -10       64.57       61.28     30.64 o 
  -2  12 -10      532.25      555.27     54.31 o 
  -1  12 -10     1514.30     1636.58     69.30 o 
   0  12 -10     2004.98     1995.90     74.47 o 
   1  12 -10     1163.95     1143.67     54.86 o 
   2  12 -10     1078.98     1089.46     51.93 o 
   3  12 -10      496.93      529.22     36.94 o 
   4  12 -10      353.14      359.47     31.50 o 
   5  12 -10      681.04      732.26     42.73 o 
   6  12 -10      197.32      225.70     26.09 o 
   7  12 -10      103.70      108.87     26.20 o 
   8  12 -10     2087.91     2079.76     60.63 o 
   9  12 -10      699.17      680.88     42.49 o 
  10  12 -10        1.07       -7.21     14.34 o 
  11  12 -10       81.20       79.87     20.06 o 
  12  12 -10      174.40      165.03     25.15 o 
  -2  13 -10       25.86       45.08     28.20 o 
  -1  13 -10       46.46       19.66     24.73 o 
   0  13 -10       76.78       84.07     22.09 o 
   1  13 -10      751.32      688.13     51.49 o 
   2  13 -10      370.76      359.49     32.99 o 
   3  13 -10      265.19      277.13     29.32 o 
   4  13 -10      379.41      395.68     33.49 o 
   5  13 -10      117.83      113.90     21.19 o 
   6  13 -10       97.41       65.57     18.34 o 
   7  13 -10       12.68       42.23     13.86 o 
   8  13 -10      130.62       99.51     17.27 o 
   9  13 -10       52.92       27.40     17.92 o 
  10  13 -10       59.38       45.76     20.42 o 
  11  13 -10       26.81       43.59     21.56 o 
  12  13 -10       14.09       20.43     20.28 o 
  -2  14 -10      318.11      353.00     52.29 o 
  -1  14 -10     1209.54     1229.89     94.02 o 
   0  14 -10     3448.07     3714.81    162.45 o 
   1  14 -10     1875.78     2052.47    194.44 o 
   2  14 -10     1275.30     1332.66     60.21 o 
   3  14 -10      600.74      582.33     40.14 o 
   4  14 -10      113.44       98.24     23.68 o 
   5  14 -10      878.88      901.49     47.84 o 
   6  14 -10     1325.80     1383.56     57.78 o 
   7  14 -10      796.80      844.51     36.85 o 
   8  14 -10     1448.48     1427.46     48.61 o 
   9  14 -10     1341.72     1457.33     64.59 o 
  10  14 -10      221.75      219.66     29.24 o 
  11  14 -10       26.38       35.05     21.35 o 
  -2  15 -10      335.96      413.69     72.26 o 
  -1  15 -10      136.32      148.48     42.92 o 
   0  15 -10      134.24      103.76     62.37 o 
   1  15 -10      634.34      570.27     64.36 o 
   2  15 -10      809.78      848.89    144.03 o 
   3  15 -10      755.76      861.11     48.24 o 
   4  15 -10     1452.75     1403.34     61.54 o 
   5  15 -10     1102.44     1027.17     63.49 o 
   6  15 -10      881.13      905.10     61.71 o 
   7  15 -10       10.50        8.83     15.77 o 
   8  15 -10     1153.09     1143.84     50.54 o 
   9  15 -10      568.34      605.61     72.01 o 
  10  15 -10      652.54      664.90     76.02 o 
  11  15 -10      311.29      285.25     34.91 o 
  -1  16 -10       18.30       -1.28     30.62 o 
   0  16 -10       28.58      -17.13     26.76 o 
   1  16 -10      239.12      223.57     44.94 o 
   2  16 -10       98.06      120.88     36.89 o 
   3  16 -10       60.10       30.74     23.79 o 
   4  16 -10       36.58       37.88     18.86 o 
   5  16 -10      171.13      155.55     21.69 o 
   6  16 -10      187.59      173.27     28.71 o 
   7  16 -10      369.51      367.05     32.85 o 
   8  16 -10       26.96       23.20     15.23 o 
   9  16 -10       87.74       55.24     21.39 o 
  10  16 -10       26.95       27.24     21.21 o 
  -1  17 -10       65.08       43.40     34.92 o 
   0  17 -10       68.10        6.31     31.58 o 
   1  17 -10      510.16      546.87     67.68 o 
   2  17 -10      899.67      951.57     82.34 o 
   3  17 -10     1919.80     2003.02    112.29 o 
   4  17 -10     2189.21     2183.39     79.09 o 
   5  17 -10      346.88      389.31     36.27 o 
   6  17 -10      442.46      446.69     32.79 o 
   7  17 -10       27.48       24.03     19.47 o 
   8  17 -10       87.08      127.83     20.34 o 
   9  17 -10     1032.78     1073.35     61.85 o 
  10  17 -10      612.87      674.24     49.19 o 
   0  18 -10      448.07      562.33    160.98 o 
   1  18 -10      262.22      202.84     47.83 o 
   2  18 -10       55.63       85.02     29.73 o 
   3  18 -10       60.24       67.75     26.51 o 
   4  18 -10       50.26       30.45     20.29 o 
   5  18 -10      458.64      481.77     41.95 o 
   6  18 -10      959.59      958.79     70.68 o 
   7  18 -10      760.31      748.25     52.02 o 
   8  18 -10      417.72      387.49     35.68 o 
   9  18 -10      161.53      193.50     32.95 o 
   1  19 -10       28.98       10.25     33.93 o 
   2  19 -10      100.23      106.52     49.77 o 
   3  19 -10       91.69       66.10     43.99 o 
   4  19 -10      167.86      125.16     27.51 o 
   5  19 -10      195.10      175.27     28.57 o 
   6  19 -10      340.79      346.13     40.36 o 
   7  19 -10       15.72       22.58     27.53 o 
   8  19 -10       11.99        5.95     22.36 o 
   9  19 -10       42.79       31.47     24.08 o 
   2  20 -10      458.96      396.34     51.63 o 
   3  20 -10       16.26       32.96     27.36 o 
   4  20 -10       94.69       92.06     26.52 o 
   5  20 -10      237.41      288.18     35.45 o 
   6  20 -10      196.91      223.18     44.19 o 
   7  20 -10     1108.10     1199.81     81.20 o 
   8  20 -10      471.23      419.65     45.13 o 
   3  21 -10      283.79      274.69     42.90 o 
   4  21 -10      200.51      266.23     35.87 o 
   5  21 -10        9.03       -9.50     21.08 o 
   6  21 -10       47.27       26.47     31.48 o 
  -5   1  -9      371.62      336.52     87.70 o 
  -4   1  -9      101.89       85.72     35.71 o 
  -3   1  -9      494.61      478.28    167.70 o 
  -2   1  -9      539.14      578.99     38.12 o 
  -1   1  -9     5757.52     5785.96    116.60 o 
   0   1  -9     5424.73     5265.25    106.62 o 
   1   1  -9     5692.14     5582.49    108.59 o 
   2   1  -9     2093.03     1978.69     50.44 o 
   3   1  -9      470.35      468.83     21.09 o 
   4   1  -9      293.40      298.21     15.11 o 
   5   1  -9     4976.83     5057.39     72.54 o 
   6   1  -9     4396.39     4309.96     68.48 o 
   7   1  -9     3918.58     3594.31     61.42 o 
   8   1  -9     3891.20     3595.95     66.11 o 
   9   1  -9     2697.32     2641.14     57.48 o 
  10   1  -9      689.84      687.39     28.12 o 
  11   1  -9      174.83      180.60     27.09 o 
  12   1  -9      221.70      236.82     29.23 o 
  13   1  -9      554.01      593.93     34.33 o 
  -5   2  -9      723.12      621.72     77.22 o 
  -4   2  -9     1148.41     1022.82     91.01 o 
  -3   2  -9     2100.10     1944.93    110.76 o 
  -2   2  -9      896.01      935.18     74.25 o 
  -1   2  -9      474.31      469.55     26.21 o 
   0   2  -9       50.14       27.20     10.80 o 
   1   2  -9       94.49      101.61     13.33 o 
   2   2  -9     1644.29     1460.94     50.86 o 
   3   2  -9     4714.92     4601.61    103.22 o 
   4   2  -9     4304.12     4370.59     74.56 o 
   5   2  -9     5258.15     5308.29     77.28 o 
   6   2  -9     3094.43     3255.24     54.76 o 
   7   2  -9      338.49      323.41     15.47 o 
   8   2  -9      743.18      782.38     25.94 o 
   9   2  -9     1216.37     1193.01     36.60 o 
  10   2  -9     1277.89     1235.23     37.45 o 
  11   2  -9      838.12      766.76     34.17 o 
  12   2  -9     1161.30     1168.28     43.74 o 
  13   2  -9      263.66      251.96     25.07 o 
  -5   3  -9      168.85      223.34     52.46 o 
  -4   3  -9      298.91      319.53     55.18 o 
  -3   3  -9       22.84        3.53     23.63 o 
  -2   3  -9      426.42      470.10     36.26 o 
  -1   3  -9      298.86      298.93     24.71 o 
   0   3  -9      352.12      345.20     22.27 o 
   1   3  -9      298.78      270.26     19.10 o 
   2   3  -9       15.05       31.09     10.88 o 
   3   3  -9     1314.38     1400.72     43.45 o 
   4   3  -9     1902.51     2162.82     46.53 o 
   5   3  -9     2285.75     2503.51     42.63 o 
   6   3  -9      374.66      418.35     15.98 o 
   7   3  -9      706.37      715.19     21.89 o 
   8   3  -9      196.64      175.65     13.34 o 
   9   3  -9       17.19       21.04      7.86 o 
  10   3  -9       29.22       24.56     10.76 o 
  11   3  -9       71.70       51.32     13.57 o 
  12   3  -9       20.63       24.50     13.57 o 
  13   3  -9       16.23       13.03     14.56 o 
  -5   4  -9      323.79      334.27     58.83 o 
  -4   4  -9     1120.71     1191.82    171.25 o 
  -3   4  -9      671.50      780.41     57.95 o 
  -2   4  -9     1888.19     1853.71     79.08 o 
  -1   4  -9      877.38      899.07     39.58 o 
   0   4  -9       26.67       34.80     12.86 o 
   1   4  -9      253.79      282.76     22.74 o 
   2   4  -9     2238.39     2312.04     62.26 o 
   3   4  -9     3027.10     2928.22     74.52 o 
   4   4  -9     4396.40     4251.40     83.03 o 
   5   4  -9      537.57      529.03     16.99 o 
   6   4  -9      516.64      489.61     17.33 o 
   7   4  -9      197.54      227.93     13.59 o 
   8   4  -9     1299.12     1337.39     31.58 o 
   9   4  -9     2358.30     2343.90     47.02 o 
  10   4  -9     1860.98     1851.48     47.62 o 
  11   4  -9     1198.67     1215.22     40.02 o 
  12   4  -9     1669.66     1763.24     54.76 o 
  13   4  -9      240.54      217.59     26.18 o 
  -5   5  -9       80.96       61.56     42.33 o 
  -4   5  -9      262.78      210.39     63.39 o 
  -3   5  -9      220.69      209.99     27.70 o 
  -2   5  -9      670.11      690.02     43.35 o 
  -1   5  -9     2326.95     2381.21     77.67 o 
   0   5  -9     2898.78     2787.51     73.55 o 
   1   5  -9     1810.31     1644.94     50.13 o 
   2   5  -9     1164.49     1191.84     39.40 o 
   3   5  -9      422.84      490.20     22.76 o 
   4   5  -9      826.03      921.78     27.77 o 
   5   5  -9     2850.40     3042.74     57.51 o 
   6   5  -9     1318.01     1334.96     32.44 o 
   7   5  -9     3744.00     3641.28     67.70 o 
   8   5  -9     1149.94     1079.96     42.63 o 
   9   5  -9      357.09      314.48     20.77 o 
  10   5  -9      567.96      587.15     24.95 o 
  11   5  -9      356.39      323.19     22.58 o 
  12   5  -9      175.93      174.73     22.56 o 
  13   5  -9      545.28      532.69     37.43 o 
  -4   6  -9      138.18       59.58     33.62 o 
  -3   6  -9      216.07      256.50     31.02 o 
  -2   6  -9      145.32      104.55     21.83 o 
  -1   6  -9      248.98      237.29     26.57 o 
   0   6  -9      606.26      610.15     32.91 o 
   1   6  -9       50.27       51.69     12.56 o 
   2   6  -9      292.81      354.43     23.56 o 
   3   6  -9      594.68      678.41     26.65 o 
   4   6  -9     1468.21     1509.29     40.92 o 
   5   6  -9      667.68      703.98     21.84 o 
   6   6  -9      650.24      638.26     23.26 o 
   7   6  -9       72.30       89.31     10.19 o 
   8   6  -9      394.45      402.83     20.45 o 
   9   6  -9      139.64      140.93     15.62 o 
  10   6  -9      164.36      178.34     24.34 o 
  11   6  -9      512.40      564.90     47.94 o 
  12   6  -9      254.56      241.67     29.05 o 
  13   6  -9       50.23       46.89     18.59 o 
  -4   7  -9       85.62       58.16     36.25 o 
  -3   7  -9      625.52      640.67     46.71 o 
  -2   7  -9      326.95      356.23     33.40 o 
  -1   7  -9     1904.31     1928.38    112.49 o 
   0   7  -9     4651.42     4662.79    109.67 o 
   1   7  -9     3611.99     3668.21     87.57 o 
   2   7  -9     4019.39     4015.76     92.77 o 
   3   7  -9       14.78       19.06     10.20 o 
   4   7  -9      802.33      905.94     31.22 o 
   5   7  -9      878.58      852.17     24.50 o 
   6   7  -9     1891.33     1880.52     39.49 o 
   7   7  -9     6715.19     6721.09    111.63 o 
   8   7  -9     6212.27     6115.19    104.56 o 
   9   7  -9       94.77       85.71     13.67 o 
  10   7  -9      559.29      595.56     32.34 o 
  11   7  -9       20.01       11.78     13.31 o 
  12   7  -9      211.16      218.14     29.59 o 
  13   7  -9     1093.91     1188.38     61.74 o 
  -4   8  -9      533.26      558.37     58.65 o 
  -3   8  -9      116.43      131.50     25.22 o 
  -2   8  -9      192.39      194.37     26.53 o 
  -1   8  -9      449.68      483.38     37.02 o 
   0   8  -9      413.68      526.63     34.27 o 
   1   8  -9     1980.49     1899.26     57.12 o 
   2   8  -9     1538.85     1583.71     49.04 o 
   3   8  -9      895.29      898.66     35.76 o 
   4   8  -9     2607.51     2549.35     71.65 o 
   5   8  -9      731.92      753.66     26.20 o 
   6   8  -9      666.62      654.50     22.30 o 
   7   8  -9       38.46       36.78      8.64 o 
   8   8  -9       94.94       93.30     14.28 o 
   9   8  -9     1504.35     1439.41     75.97 o 
  10   8  -9     1131.53     1107.47     43.39 o 
  11   8  -9      936.23      999.74     46.52 o 
  12   8  -9      839.69      901.13     52.48 o 
  13   8  -9       48.72       36.38     19.08 o 
  -4   9  -9       38.80      -10.90     20.17 o 
  -3   9  -9       84.95      106.42     24.20 o 
  -2   9  -9       62.17       74.80     20.98 o 
  -1   9  -9      311.96      304.40     30.82 o 
   0   9  -9      190.78      140.94     22.23 o 
   1   9  -9      596.19      618.06     32.57 o 
   2   9  -9       34.85       41.06     12.35 o 
   3   9  -9      914.99      975.40     36.73 o 
   4   9  -9      941.13     1050.14     37.94 o 
   5   9  -9       45.91       43.21      9.98 o 
   6   9  -9      233.05      189.06     13.66 o 
   7   9  -9      198.70      215.40     16.59 o 
   8   9  -9      242.05      212.95     15.88 o 
   9   9  -9      280.30      264.60     23.07 o 
  10   9  -9      498.11      473.11     30.95 o 
  11   9  -9      106.25       76.30     17.94 o 
  12   9  -9      224.15      223.85     27.54 o 
  -4  10  -9     1059.93     1111.25     63.66 o 
  -3  10  -9      672.08      757.74     51.46 o 
  -2  10  -9      930.89      949.01     53.14 o 
  -1  10  -9      411.45      489.81     38.06 o 
   0  10  -9      493.23      464.93     35.40 o 
   1  10  -9     2375.63     2527.69     69.94 o 
   2  10  -9     2790.26     2715.31     71.39 o 
   3  10  -9     4576.69     4610.83    114.63 o 
   4  10  -9     5268.96     5381.31    118.82 o 
   5  10  -9     3007.28     3049.07     69.61 o 
   6  10  -9     2165.38     2151.19     51.80 o 
   7  10  -9     1125.80     1098.55     36.73 o 
   8  10  -9      575.05      570.80     24.16 o 
   9  10  -9      374.94      329.02     26.10 o 
  10  10  -9     1167.99     1133.93     46.56 o 
  11  10  -9     1780.33     1927.06     61.74 o 
  12  10  -9     1078.97     1152.36     49.51 o 
  -4  11  -9       39.91       42.54     28.88 o 
  -3  11  -9      101.61       56.62     23.61 o 
  -2  11  -9      108.92      108.14     24.96 o 
  -1  11  -9      492.83      549.63     40.68 o 
   0  11  -9      442.76      441.28     34.63 o 
   1  11  -9      741.37      705.40     36.12 o 
   2  11  -9     1316.66     1416.44     48.22 o 
   3  11  -9      249.47      265.37     22.33 o 
   4  11  -9      934.54      877.98     43.28 o 
   5  11  -9     1958.69     1953.44     57.53 o 
   6  11  -9     1175.61     1138.11     36.67 o 
   7  11  -9      808.42      744.30     34.91 o 
   8  11  -9     2503.13     2547.99     58.33 o 
   9  11  -9      112.89      111.84     18.51 o 
  10  11  -9      103.74      100.65     18.99 o 
  11  11  -9       18.17        7.76     16.38 o 
  12  11  -9      161.71      219.18     26.63 o 
  -3  12  -9      323.13      293.22     42.50 o 
  -2  12  -9      399.20      375.26     44.31 o 
  -1  12  -9      570.21      586.77     48.68 o 
   0  12  -9       67.13       61.37     19.84 o 
   1  12  -9      336.06      415.64     29.08 o 
   2  12  -9      687.19      662.54     42.78 o 
   3  12  -9     2436.93     2364.30     77.45 o 
   4  12  -9      824.24      719.40     40.54 o 
   5  12  -9     1537.11     1555.77     57.65 o 
   6  12  -9      409.86      390.69     25.04 o 
   7  12  -9      394.21      357.16     22.62 o 
   8  12  -9     1898.43     1950.02     53.48 o 
   9  12  -9      537.81      541.36     33.77 o 
  10  12  -9      285.10      253.95     25.87 o 
  11  12  -9      104.17      120.27     21.94 o 
  12  12  -9       36.82       37.79     19.31 o 
  -3  13  -9      248.29      283.31     42.72 o 
  -2  13  -9     1952.05     2039.84     91.73 o 
  -1  13  -9     3527.22     3837.48    156.86 o 
   0  13  -9     4707.34     4721.76    126.22 o 
   1  13  -9      640.39      664.46     47.80 o 
   2  13  -9     1616.60     1532.65     59.35 o 
   3  13  -9      277.58      341.39     30.23 o 
   4  13  -9      575.04      562.02     37.00 o 
   5  13  -9      937.10     1007.43     47.92 o 
   6  13  -9     2860.03     3019.53     72.03 o 
   7  13  -9     2448.21     2529.70     65.06 o 
   8  13  -9     1981.30     2103.75     56.78 o 
   9  13  -9     3270.54     3334.74     95.56 o 
  10  13  -9      752.53      717.40     40.65 o 
  11  13  -9      156.30      138.05     24.90 o 
  -3  14  -9      207.66      296.73     50.14 o 
  -2  14  -9      289.91      258.13     39.71 o 
  -1  14  -9      166.91      181.26     41.72 o 
   0  14  -9      153.88      145.27     37.28 o 
   1  14  -9     1122.43     1157.42     62.63 o 
   2  14  -9      959.87      976.01     75.13 o 
   3  14  -9      846.97      959.96     47.04 o 
   4  14  -9     1457.46     1454.22     68.06 o 
   5  14  -9      531.99      540.87     52.02 o 
   6  14  -9       84.96       83.72     15.19 o 
   7  14  -9      255.84      228.08     20.38 o 
   8  14  -9      141.71      136.83     16.16 o 
   9  14  -9      194.81      222.84     28.31 o 
  10  14  -9      234.19      171.19     27.28 o 
  11  14  -9      121.45      102.03     24.93 o 
  -2  15  -9      216.93      210.01     46.48 o 
  -1  15  -9      606.24      576.57     66.20 o 
   0  15  -9      874.87      999.73     81.89 o 
   1  15  -9      944.69      933.45     76.09 o 
   2  15  -9      590.82      552.10     46.76 o 
   3  15  -9       24.68        2.78     15.46 o 
   4  15  -9       12.82       17.08     16.09 o 
   5  15  -9       86.30       78.52     17.44 o 
   6  15  -9      179.70      143.85     17.86 o 
   7  15  -9      783.81      809.18     39.01 o 
   8  15  -9      589.96      684.06     43.02 o 
   9  15  -9       37.27       57.88     19.96 o 
  10  15  -9       51.32       56.95     22.77 o 
  11  15  -9      214.50      228.55     31.09 o 
  -2  16  -9      302.86      261.97     50.34 o 
  -1  16  -9       55.55       43.96     30.96 o 
   0  16  -9       65.98       55.76     30.01 o 
   1  16  -9     1042.47     1025.28     81.62 o 
   2  16  -9      389.66      422.07     55.32 o 
   3  16  -9     1842.90     1908.24     82.49 o 
   4  16  -9     2800.22     2857.10     79.42 o 
   5  16  -9     1812.49     1785.49     74.59 o 
   6  16  -9      740.73      768.77     35.39 o 
   7  16  -9      222.09      261.81     25.32 o 
   8  16  -9      141.83      111.08     25.09 o 
   9  16  -9      840.09      770.40     55.60 o 
  10  16  -9      726.69      782.86     51.10 o 
  -1  17  -9       78.16       74.05     35.64 o 
   0  17  -9      245.36      236.58     45.81 o 
   1  17  -9      113.44       96.31     45.37 o 
   2  17  -9       64.62       25.89     23.96 o 
   3  17  -9       54.51       54.80     20.15 o 
   4  17  -9       43.05       21.97     17.94 o 
   5  17  -9      231.02      217.75     31.64 o 
   6  17  -9      877.16      903.83     62.70 o 
   7  17  -9      163.54      188.39     25.24 o 
   8  17  -9      283.25      313.42     34.83 o 
   9  17  -9       81.89       57.60     23.17 o 
  10  17  -9        2.18      -11.95     20.46 o 
  -1  18  -9       72.25       39.74     33.88 o 
   0  18  -9      111.24       48.89     35.75 o 
   1  18  -9      317.23      255.78     50.95 o 
   2  18  -9     1209.74     1163.92     70.83 o 
   3  18  -9      864.38      888.28     52.18 o 
   4  18  -9      914.84      924.67     75.75 o 
   5  18  -9      543.35      514.40     40.21 o 
   6  18  -9      734.56      700.96     62.58 o 
   7  18  -9       37.32       48.86     19.82 o 
   8  18  -9      245.10      243.37     33.40 o 
   9  18  -9      208.78      229.93     39.53 o 
   0  19  -9      963.25      935.97     89.49 o 
   1  19  -9      315.09      244.56     38.73 o 
   2  19  -9      489.40      419.58     45.67 o 
   3  19  -9       94.37       95.66     24.92 o 
   4  19  -9      244.63      262.62     37.90 o 
   5  19  -9      269.25      265.48     44.41 o 
   6  19  -9      292.28      273.93     43.48 o 
   7  19  -9      987.04     1059.43     58.94 o 
   8  19  -9      825.83      772.55     83.87 o 
   9  19  -9      331.15      324.65     38.85 o 
   0  20  -9       70.54       97.45     41.81 o 
   1  20  -9       58.75       53.89     28.24 o 
   2  20  -9      163.80      158.38     34.12 o 
   3  20  -9      142.55      130.48     32.41 o 
   4  20  -9       28.24       24.30     21.51 o 
   5  20  -9       49.26       53.57     29.06 o 
   6  20  -9      121.67       67.90     66.96 o 
   7  20  -9       58.01        9.49     24.35 o 
   8  20  -9      128.48      136.67     70.21 o 
   1  21  -9      724.15      733.96     64.79 o 
   2  21  -9      304.55      232.82     40.80 o 
   3  21  -9       41.74       69.90     28.82 o 
   4  21  -9       11.99      -10.93     21.28 o 
   5  21  -9       49.02       58.91     26.59 o 
   6  21  -9      306.96      365.36     78.23 o 
   7  21  -9      941.95      963.12     64.85 o 
   3  22  -9      566.42      595.94     56.71 o 
   4  22  -9      515.91      474.76     44.90 o 
   5  22  -9      155.99       82.45     36.39 o 
  -5   0  -8      424.17      579.40    103.85 o 
  -4   0  -8      233.32      296.14     69.94 o 
  -3   0  -8      378.32      272.53     63.65 o 
  -2   0  -8     4316.58     4299.40    128.42 o 
  -1   0  -8     7378.25     7609.95    202.26 o 
   0   0  -8     5846.67     5493.65    154.74 o 
   1   0  -8     1071.87     1045.62     46.00 o 
   2   0  -8    10321.08    10222.56    257.87 o 
   3   0  -8      556.65      571.84     39.98 o 
   4   0  -8     1198.58     1092.06     32.54 o 
   5   0  -8     6299.41     6764.66    136.02 o 
   6   0  -8     5365.27     5206.19    106.01 o 
   7   0  -8      817.32      687.83     31.14 o 
   8   0  -8     3728.13     3552.73    102.07 o 
   9   0  -8     3910.49     3912.34    101.51 o 
  10   0  -8     1834.67     1846.88     70.79 o 
  11   0  -8     2955.06     2745.77     96.51 o 
  12   0  -8      439.25      425.74     39.66 o 
  13   0  -8      174.06      187.94     43.48 o 
  -5   1  -8      497.40      438.19     64.70 o 
  -4   1  -8      367.60      360.93     69.68 o 
  -3   1  -8      633.26      687.15     67.31 o 
  -2   1  -8      512.46      540.26     30.63 o 
  -1   1  -8      153.20      132.45     15.74 o 
   0   1  -8       25.31       24.32      8.91 o 
   1   1  -8      246.92      258.53     17.13 o 
   2   1  -8     3197.14     3315.24     69.57 o 
   3   1  -8     5302.12     5363.75     93.98 o 
   4   1  -8     1795.58     1805.58     33.53 o 
   5   1  -8       48.53       38.44      6.56 o 
   6   1  -8     2782.25     2845.98     49.00 o 
   7   1  -8      587.82      617.98     19.61 o 
   8   1  -8      337.45      367.33     19.47 o 
   9   1  -8      459.41      444.95     26.84 o 
  10   1  -8      312.19      316.84     20.37 o 
  11   1  -8      565.37      617.83     48.22 o 
  12   1  -8      441.91      446.48     28.65 o 
  13   1  -8       46.79       28.43     16.60 o 
  -5   2  -8       75.20       75.97     35.74 o 
  -4   2  -8       50.17       31.87     29.91 o 
  -3   2  -8      177.18      260.06     37.90 o 
  -2   2  -8     1742.07     1739.62     54.44 o 
  -1   2  -8     3057.93     3022.40     67.95 o 
   0   2  -8     2526.38     2461.64     58.55 o 
   1   2  -8     1702.90     1723.47     47.43 o 
   2   2  -8      625.92      574.68     23.77 o 
   3   2  -8      233.80      271.72     26.43 o 
   4   2  -8       25.16        8.31      5.68 o 
   5   2  -8     1399.61     1402.28     27.17 o 
   6   2  -8      254.31      213.89     11.97 o 
   7   2  -8     2271.88     2408.35     44.52 o 
   8   2  -8     1459.41     1380.01     31.10 o 
   9   2  -8      488.58      497.90     21.47 o 
  10   2  -8      647.29      664.64     29.89 o 
  11   2  -8       47.46       50.57     13.04 o 
  12   2  -8      189.14      177.24     19.84 o 
  13   2  -8      135.53      113.22     21.06 o 
  -5   3  -8     1250.13     1221.89    116.05 o 
  -4   3  -8     1382.90     1501.44    107.95 o 
  -3   3  -8     4165.74     4304.64    117.52 o 
  -2   3  -8     3570.25     3436.63     97.14 o 
  -1   3  -8       18.12       15.27     10.13 o 
   0   3  -8      772.21      805.36     29.99 o 
   1   3  -8      539.27      524.95     24.16 o 
   2   3  -8     1758.46     1694.45     47.64 o 
   3   3  -8    25644.91    26288.48    483.09 o 
   4   3  -8    25466.26    25639.14    363.56 o 
   5   3  -8     4984.20     5002.48     72.22 o 
   6   3  -8     1558.99     1430.97     30.16 o 
   7   3  -8        2.28        1.97      5.57 o 
   8   3  -8     1183.48     1142.49     27.96 o 
   9   3  -8     1323.30     1228.00     32.88 o 
  10   3  -8     2093.50     2049.48     50.50 o 
  11   3  -8      807.26      837.79     35.56 o 
  12   3  -8     1366.59     1330.71     47.10 o 
  13   3  -8      429.98      439.73     30.66 o 
  -5   4  -8      143.47      129.27     39.84 o 
  -4   4  -8      191.39      149.00     39.14 o 
  -3   4  -8       51.00       88.28     19.94 o 
  -2   4  -8      630.25      591.78     51.00 o 
  -1   4  -8      335.74      330.64     21.14 o 
   0   4  -8      222.26      225.56     19.17 o 
   1   4  -8      367.14      362.84     22.65 o 
   2   4  -8     3093.32     3317.05     76.93 o 
   3   4  -8     3928.64     4132.24     81.11 o 
   4   4  -8      150.65      161.93     11.37 o 
   5   4  -8     3212.71     3390.70     57.33 o 
   6   4  -8     1038.74     1055.55     31.33 o 
   7   4  -8     2134.15     2118.36     52.64 o 
   8   4  -8      490.76      473.41     20.67 o 
   9   4  -8       53.19       41.91     10.82 o 
  10   4  -8      402.20      371.93     21.69 o 
  11   4  -8      301.20      320.36     34.36 o 
  12   4  -8      300.40      349.01     26.70 o 
  13   4  -8      254.23      299.83     28.81 o 
  -5   5  -8      445.99      403.36     61.78 o 
  -4   5  -8      662.52      567.05     99.14 o 
  -3   5  -8     1948.92     2056.39     72.25 o 
  -2   5  -8      855.40      876.05     45.70 o 
  -1   5  -8      802.60      874.74     37.00 o 
   0   5  -8       49.14       59.70     12.63 o 
   1   5  -8      122.98      143.26     15.52 o 
   2   5  -8      917.27      853.40     32.50 o 
   3   5  -8      460.09      455.44     24.40 o 
   4   5  -8     4757.11     4478.33     81.97 o 
   5   5  -8     2631.52     2580.45     45.85 o 
   6   5  -8     1344.94     1383.00     30.58 o 
   7   5  -8      293.34      345.25     17.54 o 
   8   5  -8      628.72      649.83     24.22 o 
   9   5  -8      735.51      728.72     29.17 o 
  10   5  -8      641.99      634.86     28.40 o 
  11   5  -8     1219.52     1237.27     47.89 o 
  12   5  -8      539.87      534.32     34.11 o 
  13   5  -8      113.03       93.81     40.78 o 
  -5   6  -8      368.01      365.95     60.83 o 
  -4   6  -8       75.61       81.83     28.76 o 
  -3   6  -8      665.65      603.68     62.81 o 
  -2   6  -8      904.27      972.30     48.44 o 
  -1   6  -8     3048.93     2918.97     76.06 o 
   0   6  -8     5635.37     5388.24    117.82 o 
   1   6  -8     5319.38     5270.62    112.92 o 
   2   6  -8     3467.43     3167.66     76.05 o 
   3   6  -8      259.09      241.45     18.54 o 
   4   6  -8      993.17     1038.70     31.80 o 
   5   6  -8     2264.47     2313.97     43.95 o 
   6   6  -8     2474.56     2286.74     44.47 o 
   7   6  -8     5750.78     5783.32     98.17 o 
   8   6  -8     6163.62     6181.82    104.09 o 
   9   6  -8      528.37      516.97     26.01 o 
  10   6  -8      549.98      549.29     27.38 o 
  11   6  -8       90.08       60.38     18.85 o 
  12   6  -8      498.59      462.62     32.41 o 
  13   6  -8      863.96      971.96     47.79 o 
  -5   7  -8       16.85       40.25     33.39 o 
  -4   7  -8      158.02      127.20     25.42 o 
  -3   7  -8      132.01      117.12     25.33 o 
  -2   7  -8      446.75      437.74     35.12 o 
  -1   7  -8      112.60       98.37     18.98 o 
   0   7  -8      438.51      460.53     27.51 o 
   1   7  -8     1389.26     1342.37     43.26 o 
   2   7  -8     1124.48     1125.04     37.59 o 
   3   7  -8     1074.27     1218.09     38.61 o 
   4   7  -8     6542.67     7264.72    132.70 o 
   5   7  -8      899.61      972.02     24.92 o 
   6   7  -8       54.83       39.57      7.94 o 
   7   7  -8       63.26       76.55      9.96 o 
   8   7  -8      647.70      584.83     25.96 o 
   9   7  -8      588.33      545.04     26.99 o 
  10   7  -8      194.72      161.87     18.99 o 
  11   7  -8      270.19      372.84     28.61 o 
  12   7  -8       70.11       44.79     21.98 o 
  -5   8  -8      144.82      124.37     67.30 o 
  -4   8  -8      179.25      165.85     27.47 o 
  -3   8  -8      326.56      292.78     34.05 o 
  -2   8  -8     1109.25     1149.25     54.28 o 
  -1   8  -8     3751.47     3788.96    134.29 o 
   0   8  -8     1739.44     1720.64     52.94 o 
   1   8  -8     5172.98     5377.97    116.23 o 
   2   8  -8      236.61      267.20     20.32 o 
   3   8  -8      747.20      825.62     37.38 o 
   4   8  -8      658.38      754.99     26.86 o 
   5   8  -8     2516.81     2602.65     47.34 o 
   6   8  -8     3165.13     3196.39     65.56 o 
   7   8  -8     5621.55     5724.92     91.59 o 
   8   8  -8     1996.08     2000.26     54.73 o 
   9   8  -8     3816.67     3839.50     87.79 o 
  10   8  -8      625.51      680.94     34.78 o 
  11   8  -8      376.12      363.40     32.80 o 
  12   8  -8      132.39      102.51     26.07 o 
  -5   9  -8      904.34      781.10     83.34 o 
  -4   9  -8     1233.58     1239.52     63.20 o 
  -3   9  -8      273.23      225.38     28.30 o 
  -2   9  -8      578.72      586.00     40.25 o 
  -1   9  -8     1178.87     1204.68     52.86 o 
   0   9  -8      249.90      248.23     21.73 o 
   1   9  -8      964.68     1026.31     40.26 o 
   2   9  -8     1943.67     1828.41     53.28 o 
   3   9  -8     3904.14     3679.28     86.15 o 
   4   9  -8     1892.42     1742.85     41.23 o 
   5   9  -8     3712.31     3699.86     62.79 o 
   6   9  -8     1814.15     1869.02     41.09 o 
   7   9  -8      136.25      143.93     14.12 o 
   8   9  -8     2762.42     2841.01     69.74 o 
   9   9  -8     1698.11     1745.14     53.12 o 
  10   9  -8      980.88     1095.18     44.25 o 
  11   9  -8     1461.40     1410.34     51.91 o 
  12   9  -8      800.64      763.90     51.30 o 
  -5  10  -8      113.25      166.33     46.41 o 
  -4  10  -8       40.17       20.34     20.94 o 
  -3  10  -8        7.71       14.77     18.03 o 
  -2  10  -8       56.60       58.21     19.52 o 
  -1  10  -8      498.92      473.64     35.66 o 
   0  10  -8      908.13      858.12     43.95 o 
   1  10  -8      248.90      244.99     21.57 o 
   2  10  -8      465.73      453.86     27.32 o 
   3  10  -8       10.56       14.60      9.62 o 
   4  10  -8      153.20      152.67     13.30 o 
   5  10  -8      836.10      880.79     31.96 o 
   6  10  -8      156.71      185.50     14.97 o 
   7  10  -8      400.14      398.06     18.75 o 
   8  10  -8      822.99      889.92     37.84 o 
   9  10  -8      807.17      846.01     44.99 o 
  10  10  -8       73.69       83.40     17.42 o 
  11  10  -8      107.57      111.50     19.96 o 
  12  10  -8       20.49       18.92     16.50 o 
  -4  11  -8      646.35      660.95     57.58 o 
  -3  11  -8      606.20      631.41     44.92 o 
  -2  11  -8     2230.75     2258.53     77.54 o 
  -1  11  -8      319.48      325.36     33.19 o 
   0  11  -8       84.34       64.84     17.70 o 
   1  11  -8      406.15      409.64     26.70 o 
   2  11  -8     2578.90     2538.16     67.51 o 
   3  11  -8     4950.45     4664.70    106.67 o 
   4  11  -8     3684.95     3630.61     85.59 o 
   5  11  -8     2172.95     2232.00     61.94 o 
   6  11  -8     1437.61     1356.32     39.34 o 
   7  11  -8     1070.11     1074.80     32.33 o 
   8  11  -8     2184.22     2206.10     61.38 o 
   9  11  -8     1532.22     1585.21     53.07 o 
  10  11  -8      935.35     1038.08     56.95 o 
  11  11  -8      441.15      448.72     35.84 o 
  12  11  -8      221.43      170.44     24.26 o 
  -4  12  -8       48.71       59.49     28.65 o 
  -3  12  -8       64.36       55.27     25.48 o 
  -2  12  -8      918.85      986.01     52.44 o 
  -1  12  -8     2479.87     2509.75    122.65 o 
   0  12  -8      766.54      928.01     46.05 o 
   1  12  -8     1542.30     1647.80     50.50 o 
   2  12  -8     2211.39     2097.53     70.06 o 
   3  12  -8       83.09       65.40     17.26 o 
   4  12  -8     2174.27     2067.62     59.02 o 
   5  12  -8     1190.60     1250.26     39.49 o 
   6  12  -8      521.53      441.71     25.19 o 
   7  12  -8     1172.79     1117.65     40.13 o 
   8  12  -8     2592.38     2699.85     78.97 o 
   9  12  -8     1525.71     1477.36     52.07 o 
  10  12  -8      759.62      714.16     39.60 o 
  11  12  -8       30.12       18.29     17.66 o 
  -4  13  -8       22.58       16.23     25.20 o 
  -3  13  -8      200.80      187.61     42.33 o 
  -2  13  -8      178.42      128.52     29.72 o 
  -1  13  -8     1038.65     1081.13     62.98 o 
   0  13  -8      834.80      777.02     43.66 o 
   1  13  -8      693.52      657.54     39.02 o 
   2  13  -8      734.41      779.61     42.69 o 
   3  13  -8       46.14       37.97     14.64 o 
   4  13  -8      351.67      366.33     25.72 o 
   5  13  -8       25.04       17.44     10.92 o 
   6  13  -8     1105.79     1067.78     37.66 o 
   7  13  -8      243.23      268.77     27.91 o 
   8  13  -8      326.99      324.60     29.96 o 
   9  13  -8      205.94      123.46     29.26 o 
  10  13  -8      105.99       92.09     19.99 o 
  11  13  -8      217.31      242.79     27.83 o 
  -3  14  -8      391.20      440.10     49.46 o 
  -2  14  -8      838.01      978.54     65.22 o 
  -1  14  -8     3157.80     3307.85    148.41 o 
   0  14  -8      959.61      861.06    119.83 o 
   1  14  -8      188.82      210.64     36.39 o 
   2  14  -8      341.47      322.44     28.61 o 
   3  14  -8       17.04        5.82     13.87 o 
   4  14  -8      884.63      977.47     40.52 o 
   5  14  -8     3107.30     3106.11     71.50 o 
   6  14  -8     1788.23     1834.00     50.55 o 
   7  14  -8     2832.86     2926.83     71.62 o 
   8  14  -8     1259.01     1259.13     55.34 o 
   9  14  -8      795.22      864.63     48.12 o 
  10  14  -8      255.35      312.39     29.66 o 
  11  14  -8       13.93       -4.19     17.70 o 
  -3  15  -8      646.72      712.55     74.68 o 
  -2  15  -8      534.21      489.93     62.11 o 
  -1  15  -8      126.49      147.15     38.28 o 
   0  15  -8       56.26       45.69     28.79 o 
   1  15  -8       13.70       13.29     23.12 o 
   2  15  -8      174.75      211.61     30.22 o 
   3  15  -8     2283.94     2131.97     70.85 o 
   4  15  -8     1457.61     1499.28     56.29 o 
   5  15  -8     1030.46     1057.83     37.87 o 
   6  15  -8      447.88      418.47     28.67 o 
   7  15  -8      127.54      119.99     25.48 o 
   8  15  -8      237.84      216.82     26.82 o 
   9  15  -8     1223.63     1209.24     57.89 o 
  10  15  -8      690.53      676.39     46.77 o 
  11  15  -8      488.48      570.28     45.52 o 
  -3  16  -8        6.35       12.71     34.03 o 
  -2  16  -8      106.22       94.23     35.35 o 
  -1  16  -8       67.29       72.44     30.89 o 
   0  16  -8      180.39      240.78     44.64 o 
   1  16  -8      357.62      406.90     52.65 o 
   2  16  -8      181.24      157.18     24.56 o 
   3  16  -8       51.66       62.99     19.05 o 
   4  16  -8       57.38       81.25     17.46 o 
   5  16  -8      254.13      243.49     21.65 o 
   6  16  -8       27.49        9.40     15.33 o 
   7  16  -8      143.32      148.34     21.49 o 
   8  16  -8       49.12       58.21     19.80 o 
   9  16  -8       40.18       54.72     21.86 o 
  10  16  -8       37.12       19.92     19.27 o 
  -2  17  -8      443.47      425.95     61.43 o 
  -1  17  -8      181.61       97.11     52.32 o 
   0  17  -8       12.93      -21.12     23.13 o 
   1  17  -8       10.77       18.22     21.50 o 
   2  17  -8      350.35      303.67     32.19 o 
   3  17  -8     1132.45     1151.65     55.27 o 
   4  17  -8     1681.18     1710.84     65.33 o 
   5  17  -8      909.69      985.40     44.01 o 
   6  17  -8      162.08      165.76     23.45 o 
   7  17  -8       57.01       57.43     14.96 o 
   8  17  -8      260.14      298.45     33.56 o 
   9  17  -8      385.39      392.08     37.39 o 
  10  17  -8      336.19      351.83     37.34 o 
  -2  18  -8      267.77      234.09     87.38 o 
  -1  18  -8      153.77      228.19     47.06 o 
   0  18  -8      987.72     1136.89     90.20 o 
   1  18  -8      122.67      147.29     34.38 o 
   2  18  -8       10.47       16.97     21.10 o 
   3  18  -8      312.13      340.68     43.30 o 
   4  18  -8      212.79      203.81     35.07 o 
   5  18  -8      106.54       89.29     21.13 o 
   6  18  -8      444.67      380.23     38.09 o 
   7  18  -8      936.53      899.57     39.10 o 
   8  18  -8      151.38      142.46     28.17 o 
   9  18  -8       39.74       79.97     25.32 o 
  -1  19  -8       30.59       -1.05     29.92 o 
   0  19  -8        1.63        3.23     29.72 o 
   1  19  -8       80.68       39.26     28.97 o 
   2  19  -8      104.21       68.26     25.49 o 
   3  19  -8      186.11      154.88     27.83 o 
   4  19  -8      133.02      154.43     27.14 o 
   5  19  -8      128.74      146.82     35.11 o 
   6  19  -8      498.71      475.35     46.86 o 
   7  19  -8      133.98      130.29     21.66 o 
   8  19  -8        3.19       11.18     23.82 o 
   9  19  -8      115.50      124.94     29.83 o 
   0  20  -8     1380.03     1654.33    111.20 o 
   1  20  -8     1043.32     1065.55     71.08 o 
   2  20  -8      437.40      464.17     80.53 o 
   3  20  -8      138.61      132.48     27.31 o 
   4  20  -8       79.85       66.85     22.92 o 
   5  20  -8      560.49      529.56     57.53 o 
   6  20  -8      715.43      760.55     52.77 o 
   7  20  -8     1016.79     1048.89     48.81 o 
   8  20  -8     1285.45     1447.44     86.03 o 
   0  21  -8       89.13      176.97     49.38 o 
   1  21  -8      260.48      261.63     41.83 o 
   2  21  -8      644.57      758.70     61.26 o 
   3  21  -8      325.25      335.24     40.56 o 
   4  21  -8      796.85      743.67     50.76 o 
   5  21  -8      134.38       98.99     81.14 o 
   6  21  -8       87.80      155.36     35.45 o 
   7  21  -8       30.02       66.39     38.35 o 
   2  22  -8       61.95       71.58     34.85 o 
   3  22  -8        8.94       15.27     26.04 o 
   4  22  -8       44.03       44.68     26.46 o 
   5  22  -8      263.48      226.12     43.59 o 
   6  22  -8      222.28      212.16     84.90 o 
  -6   1  -7      617.07      510.06     69.20 o 
  -5   1  -7      765.17      642.40     72.18 o 
  -4   1  -7      150.97      106.73     32.33 o 
  -3   1  -7      344.63      328.76     28.32 o 
  -2   1  -7     1772.40     1765.25     45.91 o 
  -1   1  -7     4634.28     4702.22     94.13 o 
   0   1  -7      175.10      152.93     13.70 o 
   1   1  -7     2151.98     2028.57     45.48 o 
   2   1  -7     3480.49     3625.16     71.47 o 
   3   1  -7     2996.10     3316.67     61.12 o 
   4   1  -7     2133.81     2119.56     37.21 o 
   5   1  -7     1318.03     1255.75     25.94 o 
   6   1  -7      191.43      176.29     10.67 o 
   7   1  -7     1834.59     1659.81     38.04 o 
   8   1  -7     1536.38     1383.40     31.06 o 
   9   1  -7     1446.15     1438.61     35.82 o 
  10   1  -7      732.75      720.13     30.36 o 
  11   1  -7      664.34      688.50     32.38 o 
  12   1  -7      175.13      165.38     19.61 o 
  13   1  -7      149.21      140.24     20.88 o 
  -6   2  -7      159.56      139.09     43.69 o 
  -5   2  -7      752.65      686.96     74.13 o 
  -4   2  -7     1931.19     1809.87    106.14 o 
  -3   2  -7      657.65      635.55     37.98 o 
  -2   2  -7     1536.96     1601.70     43.50 o 
  -1   2  -7      612.46      556.25     32.61 o 
   0   2  -7      130.44       85.92     11.03 o 
   1   2  -7     1160.85     1231.35     34.45 o 
   2   2  -7     5002.93     4711.84     91.37 o 
   3   2  -7     2581.51     2422.89     59.51 o 
   4   2  -7     6048.91     5922.94     87.39 o 
   5   2  -7     2763.03     2657.17     44.78 o 
   6   2  -7     3404.01     3025.41     50.83 o 
   7   2  -7      216.97      256.26     12.81 o 
   8   2  -7      834.05      815.77     30.22 o 
   9   2  -7     1303.66     1384.49     48.67 o 
  10   2  -7      720.27      741.09     30.90 o 
  11   2  -7       74.46       84.27     17.43 o 
  12   2  -7      190.76      210.40     26.97 o 
  13   2  -7       33.66       29.98     16.38 o 
  -6   3  -7        0.61       -7.24     30.76 o 
  -5   3  -7       44.36       15.48     28.56 o 
  -4   3  -7      943.69      812.35     74.52 o 
  -3   3  -7      128.57      139.44     21.03 o 
  -2   3  -7      591.18      658.26     31.28 o 
  -1   3  -7      213.04      196.10     15.92 o 
   0   3  -7      167.68      195.97     15.03 o 
   1   3  -7     1965.61     1882.05     44.91 o 
   2   3  -7     1160.22     1104.50     33.65 o 
   3   3  -7     2479.03     2521.26     52.98 o 
   4   3  -7     3254.16     3289.11     53.23 o 
   5   3  -7     2283.14     2315.84     41.24 o 
   6   3  -7      382.14      393.59     17.76 o 
   7   3  -7      173.07      199.09     12.06 o 
   8   3  -7      246.55      218.19     14.36 o 
   9   3  -7      487.44      455.89     21.92 o 
  10   3  -7      242.97      248.97     19.40 o 
  11   3  -7       77.02       80.18     14.61 o 
  12   3  -7       98.07      117.78     18.29 o 
  13   3  -7       35.63       36.98     16.85 o 
  -6   4  -7      503.22      464.82     65.78 o 
  -5   4  -7     1376.45     1265.91     96.85 o 
  -4   4  -7     1519.40     1533.05     76.52 o 
  -3   4  -7     2084.06     2218.87     71.24 o 
  -2   4  -7     1270.12     1160.76     51.26 o 
  -1   4  -7      285.83      391.93     28.94 o 
   0   4  -7      192.30      227.87     24.43 o 
   1   4  -7     3808.25     3482.50     78.47 o 
   2   4  -7    16725.06    16637.48    308.68 o 
   3   4  -7    12545.64    12969.02    242.36 o 
   4   4  -7     4244.77     4046.90     66.63 o 
   5   4  -7     6388.73     6622.94     98.38 o 
   6   4  -7      975.78      897.50     26.26 o 
   7   4  -7      144.06      152.66     10.45 o 
   8   4  -7      906.03      843.21     26.25 o 
   9   4  -7      787.20      759.46     28.35 o 
  10   4  -7     1189.85     1184.53     36.77 o 
  11   4  -7     2342.03     2227.37     59.78 o 
  12   4  -7      560.24      595.24     32.51 o 
  -6   5  -7      710.61      706.41     80.25 o 
  -5   5  -7      314.48      277.45     50.89 o 
  -4   5  -7      401.34      399.35     48.34 o 
  -3   5  -7       73.04       44.49     16.59 o 
  -2   5  -7      874.99      885.33     59.67 o 
  -1   5  -7     1068.94     1007.50     36.96 o 
   0   5  -7     4311.70     4433.60     97.43 o 
   1   5  -7     3059.11     3073.46     78.60 o 
   2   5  -7     2739.32     2554.60     61.24 o 
   3   5  -7     5938.47     6245.70    127.03 o 
   4   5  -7     4684.70     5028.60     88.70 o 
   5   5  -7     4998.36     5069.28     77.53 o 
   6   5  -7     4801.73     4685.69     79.54 o 
   7   5  -7     5157.91     5171.89     80.73 o 
   8   5  -7     1746.56     1868.42     45.32 o 
   9   5  -7     2844.32     2803.51     61.86 o 
  10   5  -7      253.73      239.17     28.85 o 
  11   5  -7      274.78      226.38     20.62 o 
  12   5  -7      404.57      421.45     30.72 o 
  -6   6  -7       27.58       37.73     35.60 o 
  -5   6  -7        7.71        4.25     29.53 o 
  -4   6  -7        8.52       -6.71     16.07 o 
  -3   6  -7     1666.64     1618.67     61.21 o 
  -2   6  -7      208.03      190.52     22.90 o 
  -1   6  -7      162.61      164.53     17.23 o 
   0   6  -7      354.32      338.36     25.82 o 
   1   6  -7      229.97      239.23     18.13 o 
   2   6  -7      370.49      451.09     22.42 o 
   3   6  -7    10871.99    11495.76    215.90 o 
   4   6  -7      359.88      431.27     16.93 o 
   5   6  -7      937.78      960.64     23.59 o 
   6   6  -7      572.80      531.01     19.78 o 
   7   6  -7      513.46      494.50     17.46 o 
   8   6  -7      469.29      508.00     24.11 o 
   9   6  -7     1729.45     1794.99     46.26 o 
  10   6  -7      255.08      263.26     19.81 o 
  11   6  -7      184.98      228.35     29.31 o 
  12   6  -7        2.70      -11.76     14.04 o 
  -6   7  -7     1187.39     1172.27     99.27 o 
  -5   7  -7      568.89      596.19     68.82 o 
  -4   7  -7      380.69      347.05     33.70 o 
  -3   7  -7      854.04      824.23     57.61 o 
  -2   7  -7     1204.60     1185.45     48.64 o 
  -1   7  -7     3638.48     3570.49     83.86 o 
   0   7  -7     6647.11     6474.15    133.73 o 
   1   7  -7     7028.46     6881.52    138.56 o 
   2   7  -7       73.07       82.79     11.76 o 
   3   7  -7      466.91      475.78     23.19 o 
   4   7  -7     4868.54     5245.80     86.43 o 
   5   7  -7     3483.36     3506.30     58.78 o 
   6   7  -7    11250.67    11080.06    158.35 o 
   7   7  -7    11187.10    11308.35    151.43 o 
   8   7  -7     2114.52     2088.70     50.17 o 
   9   7  -7     1908.13     1866.63     48.24 o 
  10   7  -7       18.50       11.49     12.86 o 
  11   7  -7       45.21       32.91     17.71 o 
  12   7  -7      579.28      642.05     59.62 o 
  -6   8  -7      194.19      196.14     49.98 o 
  -5   8  -7      336.92      320.97     41.81 o 
  -4   8  -7      119.13      127.40     24.24 o 
  -3   8  -7      131.35      174.72     24.29 o 
  -2   8  -7      539.24      451.39     34.35 o 
  -1   8  -7      665.71      699.82     37.46 o 
   0   8  -7      249.70      238.99     19.83 o 
   1   8  -7     1648.57     1594.12     47.42 o 
   2   8  -7     1038.71     1095.59     36.09 o 
   3   8  -7     1928.86     1806.33     47.22 o 
   4   8  -7     3023.59     3022.05     58.28 o 
   5   8  -7     1460.45     1457.54     30.91 o 
   6   8  -7      213.09      190.24     12.39 o 
   7   8  -7       60.98       54.88      7.42 o 
   8   8  -7      728.03      690.97     32.08 o 
   9   8  -7     1198.22     1240.03     43.50 o 
  10   8  -7     1427.45     1436.28     48.69 o 
  11   8  -7     1065.39     1065.84     53.61 o 
  12   8  -7      380.02      416.53     42.73 o 
  -5   9  -7       37.87        2.49     19.51 o 
  -4   9  -7        9.92        3.66     16.31 o 
  -3   9  -7       88.80       60.99     26.68 o 
  -2   9  -7      246.49      297.65     32.52 o 
  -1   9  -7      695.06      726.60     39.24 o 
   0   9  -7     1524.84     1629.45     47.61 o 
   1   9  -7      121.96      133.89     15.40 o 
   2   9  -7      351.24      316.40     20.79 o 
   3   9  -7      281.30      319.29     16.44 o 
   4   9  -7     2452.81     2649.68     53.28 o 
   5   9  -7       73.83       78.51      9.13 o 
   6   9  -7     3076.30     3122.38     59.91 o 
   7   9  -7     4624.67     4642.81     79.58 o 
   8   9  -7      111.96      104.48     15.59 o 
   9   9  -7      288.72      329.16     25.20 o 
  10   9  -7      217.92      224.69     38.44 o 
  11   9  -7      384.04      401.76     31.29 o 
  12   9  -7      361.79      287.36     70.96 o 
  -5  10  -7      841.80      840.16     62.89 o 
  -4  10  -7     1611.35     1563.44     66.31 o 
  -3  10  -7     3460.20     3641.72    124.12 o 
  -2  10  -7     1413.02     1664.29     72.36 o 
  -1  10  -7     2012.53     1909.76     77.54 o 
   0  10  -7      378.25      380.37     24.85 o 
   1  10  -7     1312.51     1296.77     42.36 o 
   2  10  -7     1153.45     1128.14     33.23 o 
   3  10  -7     4952.42     5141.85     97.03 o 
   4  10  -7     2792.25     2728.41     56.66 o 
   5  10  -7     1899.61     1985.62     46.64 o 
   6  10  -7     1442.52     1400.10     32.51 o 
   7  10  -7      323.17      319.64     23.32 o 
   8  10  -7       19.70       35.31     13.35 o 
   9  10  -7     1106.18     1030.09     42.56 o 
  10  10  -7     1745.91     1854.74     58.41 o 
  11  10  -7     1022.30     1076.19     45.41 o 
  12  10  -7      417.81      379.37     43.18 o 
  -5  11  -7      141.89      143.52     49.66 o 
  -4  11  -7      128.04      138.51     37.50 o 
  -3  11  -7      293.58      244.72     36.82 o 
  -2  11  -7      697.26      676.11     60.80 o 
  -1  11  -7     1126.65     1252.49     58.04 o 
   0  11  -7     3869.41     3768.73     90.91 o 
   1  11  -7     1109.52     1118.36     39.04 o 
   2  11  -7      162.71      152.07     14.18 o 
   3  11  -7      554.75      541.29     26.99 o 
   4  11  -7      365.65      390.44     21.71 o 
   5  11  -7       63.10       63.01     18.51 o 
   6  11  -7     1279.74     1296.33     31.45 o 
   7  11  -7     4323.29     4280.06     93.74 o 
   8  11  -7      482.71      434.98     28.71 o 
   9  11  -7      808.85      771.27     38.10 o 
  10  11  -7      393.23      387.24     29.82 o 
  11  11  -7       50.65       44.35     17.11 o 
  -5  12  -7      361.41      396.87     48.00 o 
  -4  12  -7       57.41       63.15     33.04 o 
  -3  12  -7       72.76       85.01     32.73 o 
  -2  12  -7      203.17      224.17     31.25 o 
  -1  12  -7       79.63       74.43     19.68 o 
   0  12  -7      305.59      359.11     32.90 o 
   1  12  -7      527.36      581.91     29.50 o 
   2  12  -7      808.32      869.61     40.24 o 
   3  12  -7     2992.42     3071.22     75.33 o 
   4  12  -7      615.13      574.80     26.69 o 
   5  12  -7      320.23      285.73     20.38 o 
   6  12  -7      541.37      563.86     23.00 o 
   7  12  -7      602.88      581.55     31.12 o 
   8  12  -7     1985.93     1961.33     58.46 o 
   9  12  -7       83.98       95.39     18.01 o 
  10  12  -7       44.45       69.93     18.45 o 
  11  12  -7      243.06      217.58     26.14 o 
  -4  13  -7      139.07      112.14     39.76 o 
  -3  13  -7      899.17      769.28    101.75 o 
  -2  13  -7      676.98      728.34     66.82 o 
  -1  13  -7      658.98      682.87    112.55 o 
   0  13  -7      569.39      589.52     41.94 o 
   1  13  -7     2937.46     2737.13     83.00 o 
   2  13  -7      893.28      884.21     42.13 o 
   3  13  -7      398.59      390.79     25.43 o 
   4  13  -7      377.47      406.04     25.59 o 
   5  13  -7      316.55      374.38     23.20 o 
   6  13  -7      375.02      387.58     21.88 o 
   7  13  -7      315.75      308.35     27.74 o 
   8  13  -7      778.92      844.16     39.63 o 
   9  13  -7      444.63      440.43     30.95 o 
  10  13  -7        7.65        9.33     15.81 o 
  11  13  -7      177.63      177.59     24.85 o 
  -4  14  -7      167.28      194.34     45.80 o 
  -3  14  -7      172.19      209.14     44.01 o 
  -2  14  -7     1142.47     1288.26     85.87 o 
  -1  14  -7     1052.05     1099.89    112.55 o 
   0  14  -7      176.54      198.42     52.24 o 
   1  14  -7     1415.32     1272.43     50.97 o 
   2  14  -7       74.41       65.37     16.62 o 
   3  14  -7      946.38      989.52     43.79 o 
   4  14  -7      920.48      939.66     35.16 o 
   5  14  -7     1035.40     1078.87     36.97 o 
   6  14  -7      252.26      240.82     21.14 o 
   7  14  -7       66.09       26.56     15.04 o 
   8  14  -7      275.08      317.95     30.60 o 
   9  14  -7       86.76       76.87     18.51 o 
  10  14  -7       62.55       47.57     18.81 o 
  11  14  -7      345.18      403.87     33.94 o 
  -4  15  -7       11.93       18.70     32.95 o 
  -3  15  -7      157.56      178.11     61.31 o 
  -2  15  -7     1063.01      919.03    114.63 o 
  -1  15  -7      296.82      174.44     55.28 o 
   0  15  -7       80.94       22.98     35.40 o 
   1  15  -7      124.12      126.32     31.47 o 
   2  15  -7      614.97      654.59     52.32 o 
   3  15  -7     1675.19     1711.84     47.92 o 
   4  15  -7      948.74      943.38     36.25 o 
   5  15  -7     2431.38     2389.24     66.87 o 
   6  15  -7      833.68      815.64     36.61 o 
   7  15  -7      974.13     1040.14     49.20 o 
   8  15  -7     1065.72     1063.50     58.82 o 
   9  15  -7      586.93      540.40     47.97 o 
  10  15  -7       41.42       31.68     21.40 o 
  -3  16  -7     1012.39      974.35    124.55 o 
  -2  16  -7      693.10      674.48     99.91 o 
  -1  16  -7      272.12      278.39     66.59 o 
   0  16  -7       41.56        3.77     23.53 o 
   1  16  -7      913.33      830.76     79.42 o 
   2  16  -7     1225.58     1139.70     53.30 o 
   3  16  -7     3540.23     3454.85     88.28 o 
   4  16  -7     2743.56     2779.10     66.78 o 
   5  16  -7     2115.33     2071.08     60.33 o 
   6  16  -7      120.48      136.22     18.45 o 
   7  16  -7      668.45      583.20     68.02 o 
   8  16  -7      404.11      389.61     34.58 o 
   9  16  -7      667.29      668.96     66.32 o 
  10  16  -7      560.94      569.12     47.29 o 
  -3  17  -7       12.64       21.80     48.24 o 
  -2  17  -7       68.92       47.13     47.87 o 
  -1  17  -7      236.70      213.46     62.69 o 
   0  17  -7      861.29      923.71     75.53 o 
   1  17  -7       86.59       44.28     25.76 o 
   2  17  -7     1279.55     1363.61     73.27 o 
   3  17  -7      663.13      714.53     43.22 o 
   4  17  -7      306.41      289.34     25.98 o 
   5  17  -7       19.66       42.15     14.77 o 
   6  17  -7       18.65       12.87     13.40 o 
   7  17  -7       15.87        6.58     17.33 o 
   8  17  -7       92.20       95.07     23.02 o 
   9  17  -7      117.27      109.74     25.34 o 
  -3  18  -7      237.14      310.85     78.53 o 
  -2  18  -7      234.07      274.98     71.97 o 
  -1  18  -7      242.24      253.44     70.26 o 
   0  18  -7      123.75       90.81     34.54 o 
   1  18  -7      701.37      668.14     64.95 o 
   2  18  -7     1020.16     1085.25     54.17 o 
   3  18  -7     1275.81     1365.95     57.53 o 
   4  18  -7     1208.35     1184.00     47.87 o 
   5  18  -7      676.76      677.57     62.12 o 
   6  18  -7      145.80      200.63     29.17 o 
   7  18  -7       60.80       50.91     22.03 o 
   8  18  -7       88.45       90.80     25.20 o 
   9  18  -7      184.89      139.28     27.62 o 
  -2  19  -7      336.45      223.80     72.02 o 
  -1  19  -7     1103.13     1055.89    128.71 o 
   0  19  -7      625.12      710.39     70.94 o 
   1  19  -7     1070.29     1222.50     84.78 o 
   2  19  -7      336.12      393.01     37.12 o 
   3  19  -7      137.08      138.81     29.61 o 
   4  19  -7      279.12      258.42     26.38 o 
   5  19  -7      993.63      984.94     57.55 o 
   6  19  -7     2111.90     2274.72    100.55 o 
   7  19  -7     1085.04     1197.78     74.37 o 
   8  19  -7      675.88      713.16     61.95 o 
  -1  20  -7       49.70       76.29     59.28 o 
   0  20  -7      123.60      138.43     41.50 o 
   1  20  -7      149.63      150.06     32.44 o 
   2  20  -7       63.37       36.57     23.25 o 
   3  20  -7      146.66      111.38     24.70 o 
   4  20  -7      417.41      397.03     36.88 o 
   5  20  -7       93.84       92.15     25.55 o 
   6  20  -7        1.22       13.55     18.50 o 
   7  20  -7      105.28       70.21     30.77 o 
   8  20  -7       45.71       37.24     28.38 o 
  -1  21  -7      444.25      413.12     91.96 o 
   0  21  -7      985.29     1026.69     88.58 o 
   1  21  -7      435.89      442.89     58.25 o 
   2  21  -7       84.14       63.94     27.40 o 
   3  21  -7      130.36       96.87     25.61 o 
   4  21  -7       35.84       31.51     22.84 o 
   5  21  -7      281.53      282.03     37.67 o 
   6  21  -7     1028.99      997.41     54.67 o 
   7  21  -7      761.13      784.03     85.27 o 
   1  22  -7      159.11      177.68     42.13 o 
   2  22  -7      779.14      764.07     64.07 o 
   3  22  -7      877.59     1093.19     59.51 o 
   4  22  -7      113.62      104.74     34.74 o 
   5  22  -7      480.72      435.40     50.48 o 
   6  22  -7      485.94      529.52     42.58 o 
   2  23  -7       22.25        5.29     25.95 o 
   3  23  -7      148.04      161.57     33.96 o 
   4  23  -7       15.35       21.40     31.29 o 
  -7   0  -6      223.26      203.86     70.16 o 
  -6   0  -6     1500.92     1296.58    141.78 o 
  -5   0  -6      106.63      124.53     52.14 o 
  -4   0  -6      563.08      483.56     76.88 o 
  -3   0  -6      206.85      224.48     24.94 o 
  -2   0  -6     2808.76     2559.67     83.48 o 
  -1   0  -6     1140.66     1316.25     52.55 o 
   0   0  -6     1457.12     1384.49     57.51 o 
   1   0  -6      104.33      134.60     15.89 o 
   2   0  -6     2838.97     2758.49     76.96 o 
   3   0  -6     4741.07     4665.32    111.84 o 
   4   0  -6     3426.95     3281.52     75.85 o 
   5   0  -6     5099.77     4828.00     96.40 o 
   6   0  -6     4301.64     4219.33     99.31 o 
   7   0  -6     3315.21     2984.98     66.30 o 
   8   0  -6     1061.45     1008.52     38.57 o 
   9   0  -6      693.53      744.77     40.18 o 
  10   0  -6        9.18        9.92     13.74 o 
  11   0  -6     1416.89     1336.44    106.17 o 
  12   0  -6       64.48       74.68     31.36 o 
  -7   1  -6        7.73       -3.75     31.72 o 
  -6   1  -6       19.34       38.42     31.15 o 
  -5   1  -6      302.30      365.28     51.45 o 
  -4   1  -6      340.39      242.02     41.38 o 
  -3   1  -6      583.49      566.05     28.35 o 
  -2   1  -6     1560.34     1551.10     39.66 o 
  -1   1  -6      154.68      218.34     15.13 o 
   0   1  -6      285.75      263.68     15.36 o 
   1   1  -6     1675.89     1659.47     39.69 o 
   2   1  -6     2662.15     2452.03     51.25 o 
   3   1  -6      447.93      460.67     18.02 o 
   4   1  -6      955.13      871.13     20.39 o 
   5   1  -6      137.84      144.71      8.82 o 
   6   1  -6      503.25      587.78     17.75 o 
   7   1  -6       21.22       32.27      6.46 o 
   8   1  -6      251.89      302.26     15.76 o 
   9   1  -6      524.20      574.00     23.79 o 
  10   1  -6      167.61      161.97     16.01 o 
  11   1  -6      577.12      605.09     30.45 o 
  12   1  -6      184.19      187.08     22.78 o 
  -7   2  -6      161.68      112.44     57.26 o 
  -6   2  -6       81.00       54.36     33.07 o 
  -5   2  -6      208.71      248.40     51.82 o 
  -4   2  -6       98.72      102.65     23.57 o 
  -3   2  -6      218.59      185.32     21.77 o 
  -2   2  -6     1920.74     1964.50     46.97 o 
  -1   2  -6     2186.56     2198.28     49.85 o 
   0   2  -6     1181.22     1226.85     31.16 o 
   1   2  -6     1503.49     1495.09     35.89 o 
   2   2  -6     2024.09     1780.98     44.91 o 
   3   2  -6     1290.35     1354.28     32.06 o 
   4   2  -6     1897.52     1853.85     32.94 o 
   5   2  -6      858.05      853.61     21.77 o 
   6   2  -6      158.46      131.26     10.12 o 
   7   2  -6     1148.17     1079.08     24.94 o 
   8   2  -6      503.82      512.69     20.43 o 
   9   2  -6     1456.89     1392.82     37.46 o 
  10   2  -6       27.90       18.79     10.44 o 
  11   2  -6      173.19      127.69     16.79 o 
  12   2  -6       80.99       68.59     16.06 o 
  -7   3  -6        1.97       20.01     34.89 o 
  -6   3  -6      372.95      467.57     62.74 o 
  -5   3  -6     1056.46     1103.67    121.62 o 
  -4   3  -6      246.19      232.46     25.25 o 
  -3   3  -6     2657.93     2648.25     78.66 o 
  -2   3  -6     2673.13     2519.11     58.33 o 
  -1   3  -6      665.60      643.28     26.59 o 
   0   3  -6      347.21      323.25     18.60 o 
   1   3  -6     2420.27     2131.94     51.33 o 
   2   3  -6     2020.72     2048.17     48.10 o 
   3   3  -6     8721.61     8530.12    148.80 o 
   4   3  -6     1080.14     1117.97     25.58 o 
   5   3  -6     1295.66     1282.60     30.01 o 
   6   3  -6     2592.49     2363.71     45.16 o 
   7   3  -6     1194.45     1246.48     30.14 o 
   8   3  -6      681.33      667.77     25.72 o 
   9   3  -6      284.98      296.42     31.58 o 
  10   3  -6       34.05       44.21     17.69 o 
  11   3  -6     2608.26     2750.08     79.72 o 
  12   3  -6      500.32      536.96     31.30 o 
  -7   4  -6      369.69      465.11     68.08 o 
  -6   4  -6       78.75       84.05     37.87 o 
  -5   4  -6      206.55      204.20     41.01 o 
  -4   4  -6      184.30      199.59     24.12 o 
  -3   4  -6      164.11      144.03     19.79 o 
  -2   4  -6      123.12      122.86     15.11 o 
  -1   4  -6     1901.90     1892.64     51.42 o 
   0   4  -6     2576.19     2557.08     62.45 o 
   1   4  -6     1228.86     1294.53     42.62 o 
   2   4  -6     9113.12     9225.03    178.18 o 
   3   4  -6     7448.26     7976.63    143.08 o 
   4   4  -6     2298.89     2439.03     41.30 o 
   5   4  -6      882.48      953.88     23.61 o 
   6   4  -6     2779.73     2819.14     47.77 o 
   7   4  -6      539.36      530.12     19.89 o 
   8   4  -6      596.47      578.33     23.60 o 
   9   4  -6      255.12      279.28     21.77 o 
  10   4  -6      224.72      258.63     27.78 o 
  11   4  -6       94.03       83.51     14.76 o 
  12   4  -6      298.12      329.62     26.89 o 
  -7   5  -6       26.81       58.15     35.75 o 
  -6   5  -6      457.80      502.04     65.68 o 
  -5   5  -6      306.06      379.68     79.51 o 
  -4   5  -6       97.23       97.37     19.98 o 
  -3   5  -6      108.00      122.46     23.53 o 
  -2   5  -6     3557.80     3474.06     83.21 o 
  -1   5  -6      124.88      130.44     14.05 o 
   0   5  -6      828.21      768.45     28.64 o 
   1   5  -6     2679.04     2656.29     62.78 o 
   2   5  -6     3727.27     3854.39     81.05 o 
   3   5  -6     7983.85     8067.26    143.68 o 
   4   5  -6     7458.30     7331.54    106.89 o 
   5   5  -6     3335.08     3305.86     58.09 o 
   6   5  -6     3672.90     3532.96     57.81 o 
   7   5  -6      279.73      273.17     15.31 o 
   8   5  -6      982.83      928.21     29.93 o 
   9   5  -6     1302.79     1319.80     40.22 o 
  10   5  -6      458.34      431.92     28.59 o 
  11   5  -6      604.52      598.97     30.46 o 
  12   5  -6      356.93      339.27     38.92 o 
  -6   6  -6     1256.15     1338.89    130.34 o 
  -5   6  -6      425.68      408.49     42.62 o 
  -4   6  -6       90.58       86.52     19.86 o 
  -3   6  -6      101.64       88.51     17.67 o 
  -2   6  -6     2318.01     2268.68     87.64 o 
  -1   6  -6     6672.69     6454.03    136.01 o 
   0   6  -6     7732.47     7497.98    151.50 o 
   1   6  -6     6116.77     6282.72    125.41 o 
   2   6  -6    28473.63    28207.10    517.58 o 
   3   6  -6     7145.01     7436.56    149.35 o 
   4   6  -6      275.86      290.49     12.57 o 
   5   6  -6      765.26      722.97     21.10 o 
   6   6  -6     8607.18     8657.62    117.85 o 
   7   6  -6     8304.20     8206.37    130.45 o 
   8   6  -6     1206.98     1144.78     34.38 o 
   9   6  -6      401.78      424.03     22.80 o 
  10   6  -6      153.00      158.73     21.54 o 
  11   6  -6      136.22      151.52     27.12 o 
  12   6  -6      725.33      729.61     37.71 o 
  -6   7  -6      263.34      351.79     58.64 o 
  -5   7  -6      157.69      142.30     24.89 o 
  -4   7  -6      177.62      155.79     27.67 o 
  -3   7  -6      209.05      269.59     31.52 o 
  -2   7  -6      815.94      836.33     73.33 o 
  -1   7  -6      198.56      238.49     20.99 o 
   0   7  -6      330.87      311.62     20.23 o 
   1   7  -6      105.15      127.89     13.04 o 
   2   7  -6     4826.17     5413.16    111.02 o 
   3   7  -6     1659.09     1787.16     41.61 o 
   4   7  -6     1338.91     1511.01     29.95 o 
   5   7  -6       98.28      105.35      9.12 o 
   6   7  -6       48.33       39.29      5.77 o 
   7   7  -6      101.19      120.43     13.13 o 
   8   7  -6     1079.94     1154.87     35.10 o 
   9   7  -6      576.79      640.23     28.09 o 
  10   7  -6      209.90      168.73     18.45 o 
  11   7  -6      323.21      337.94     35.55 o 
  12   7  -6      163.90      166.01     30.78 o 
  -6   8  -6     1277.88     1487.59    105.01 o 
  -5   8  -6      378.93      280.83     38.02 o 
  -4   8  -6      287.94      335.89     41.85 o 
  -3   8  -6     3757.29     3817.40    124.23 o 
  -2   8  -6     2789.35     2626.11     91.27 o 
  -1   8  -6     5218.53     5191.77    124.53 o 
   0   8  -6     5565.12     5061.61    122.41 o 
   1   8  -6      909.27      876.94     29.53 o 
   2   8  -6       71.98       59.93     10.23 o 
   3   8  -6     7579.37     8132.72    133.35 o 
   4   8  -6      710.50      702.84     19.45 o 
   5   8  -6     1510.72     1478.39     30.68 o 
   6   8  -6     3254.09     3112.03     46.72 o 
   7   8  -6     2823.73     2817.55     60.08 o 
   8   8  -6      344.38      302.18     29.27 o 
   9   8  -6      199.88      219.99     34.46 o 
  10   8  -6       14.33       20.89     13.10 o 
  11   8  -6      130.27      121.11     26.37 o 
  12   8  -6      779.16      824.78     57.49 o 
  -6   9  -6      587.92      671.16    111.96 o 
  -5   9  -6     1323.11     1425.10     77.55 o 
  -4   9  -6      821.19     1031.93     67.99 o 
  -3   9  -6     2474.84     2450.86     99.77 o 
  -2   9  -6     2819.40     2849.65     99.65 o 
  -1   9  -6     1253.10     1207.55     59.86 o 
   0   9  -6      966.51      876.05     33.06 o 
   1   9  -6       46.74       37.62      8.91 o 
   2   9  -6     3059.81     2876.46     60.70 o 
   3   9  -6     4664.12     4674.91     84.07 o 
   4   9  -6     3348.22     3337.56     55.31 o 
   5   9  -6     6092.05     6031.07     86.41 o 
   6   9  -6     2971.05     3041.88     49.14 o 
   7   9  -6     2623.07     2586.38     63.76 o 
   8   9  -6     1102.87     1068.62     39.93 o 
   9   9  -6      435.88      453.76     28.55 o 
  10   9  -6      877.78      889.21     39.05 o 
  11   9  -6     1468.28     1560.45     65.37 o 
  12   9  -6      351.56      323.71     40.56 o 
  -6  10  -6       41.47       69.06     36.93 o 
  -5  10  -6       11.35       20.01     33.50 o 
  -4  10  -6       66.33       52.97     24.08 o 
  -3  10  -6       51.20       43.37     18.86 o 
  -2  10  -6      519.83      599.35     41.80 o 
  -1  10  -6     3250.91     3197.71    104.03 o 
   0  10  -6       40.65       30.21      9.90 o 
   1  10  -6      582.83      648.68     29.89 o 
   2  10  -6      645.69      677.33     24.01 o 
   3  10  -6     1026.57     1164.86     35.76 o 
   4  10  -6      145.30      180.01     12.70 o 
   5  10  -6       76.91       71.11      9.06 o 
   6  10  -6       43.50       45.01      7.94 o 
   7  10  -6     1791.01     1789.18     50.50 o 
   8  10  -6      583.39      594.08     31.45 o 
   9  10  -6      311.67      350.17     25.84 o 
  10  10  -6      340.21      372.53     36.63 o 
  11  10  -6       18.66       23.43     15.13 o 
  -6  11  -6      325.39      273.09     55.51 o 
  -5  11  -6       76.24      117.74     36.83 o 
  -4  11  -6      260.50      294.94     48.05 o 
  -3  11  -6      261.62      290.21     34.18 o 
  -2  11  -6      349.37      478.03     39.57 o 
  -1  11  -6      417.08      341.65     32.32 o 
   0  11  -6      725.48      688.92     33.66 o 
   1  11  -6      838.86      846.35     30.57 o 
   2  11  -6     4982.78     4929.05     95.68 o 
   3  11  -6     4225.38     4208.88     85.17 o 
   4  11  -6      812.53      770.91     26.53 o 
   5  11  -6      317.79      291.40     17.07 o 
   6  11  -6       72.85       66.65      9.39 o 
   7  11  -6      609.03      558.57     29.95 o 
   8  11  -6      801.34      784.58     36.79 o 
   9  11  -6      349.91      330.70     26.55 o 
  10  11  -6      459.00      469.96     32.19 o 
  11  11  -6      863.96      872.56     41.27 o 
  -5  12  -6      170.65      159.01     42.93 o 
  -4  12  -6      130.45      185.84     41.20 o 
  -3  12  -6       52.74       12.97     24.42 o 
  -2  12  -6     1240.14     1245.75     60.05 o 
  -1  12  -6      276.56      364.85     32.44 o 
   0  12  -6      318.20      333.18     24.94 o 
   1  12  -6     1218.88     1247.14     38.64 o 
   2  12  -6      293.95      258.88     19.40 o 
   3  12  -6      382.99      381.18     23.27 o 
   4  12  -6      445.72      498.46     23.44 o 
   5  12  -6      223.98      217.85     15.16 o 
   6  12  -6     1606.70     1565.60     39.40 o 
   7  12  -6     3024.23     3267.65     78.31 o 
   8  12  -6      294.40      276.97     23.94 o 
   9  12  -6      569.45      478.92     31.76 o 
  10  12  -6      236.80      230.78     25.14 o 
  11  12  -6       60.99       47.97     18.38 o 
  -5  13  -6       25.82       40.70     62.53 o 
  -4  13  -6       72.75       94.87     34.57 o 
  -3  13  -6       65.17       59.32     28.57 o 
  -2  13  -6       52.32       17.13     22.50 o 
  -1  13  -6      436.68      519.84     49.74 o 
   0  13  -6     1447.65     1547.27     55.25 o 
   1  13  -6      514.98      505.01     29.63 o 
   2  13  -6      419.62      498.21     26.73 o 
   3  13  -6       29.47        8.11      9.17 o 
   4  13  -6      739.25      749.47     27.48 o 
   5  13  -6      445.84      413.90     23.26 o 
   6  13  -6      156.73      158.20     15.98 o 
   7  13  -6      338.39      344.30     26.19 o 
   8  13  -6      218.29      202.47     22.15 o 
   9  13  -6      268.03      276.37     26.15 o 
  10  13  -6       80.84       88.02     19.50 o 
  11  13  -6      109.29      131.36     22.13 o 
  -5  14  -6      350.34      354.38     57.54 o 
  -4  14  -6      278.45      222.25     45.67 o 
  -3  14  -6      127.89      100.28     43.18 o 
  -2  14  -6      926.52     1044.16     75.47 o 
  -1  14  -6      837.08      858.60     61.74 o 
   0  14  -6       29.54        7.62     27.99 o 
   1  14  -6     2124.13     2247.53     60.23 o 
   2  14  -6      843.83      839.96     31.74 o 
   3  14  -6      661.82      671.36     28.81 o 
   4  14  -6      520.55      565.11     26.80 o 
   5  14  -6      617.78      641.58     26.06 o 
   6  14  -6       58.64       55.84     11.52 o 
   7  14  -6     1060.85     1117.32     48.99 o 
   8  14  -6      964.66      995.22     43.85 o 
   9  14  -6      410.43      380.55     30.27 o 
  10  14  -6       40.07       32.46     18.05 o 
  -4  15  -6      197.39      299.98     52.27 o 
  -3  15  -6      345.75      269.07     47.66 o 
  -2  15  -6      221.55      208.93     60.13 o 
  -1  15  -6      130.78      117.92     47.45 o 
   0  15  -6       43.83       56.80     25.76 o 
   1  15  -6     1219.38     1167.26     59.86 o 
   2  15  -6     2433.81     2563.87     68.17 o 
   3  15  -6     2664.29     2830.81     89.09 o 
   4  15  -6      547.17      559.30     27.41 o 
   5  15  -6      875.65      925.30     37.33 o 
   6  15  -6      185.23      214.56     24.16 o 
   7  15  -6       37.08       43.02     17.27 o 
   8  15  -6      476.93      539.26     44.16 o 
   9  15  -6      220.59      227.80     29.16 o 
  10  15  -6      437.30      408.34     34.23 o 
  -4  16  -6      192.26      157.48     59.81 o 
  -3  16  -6      158.54      103.42     54.32 o 
  -2  16  -6      124.67       69.36     43.61 o 
  -1  16  -6       39.08       46.43     37.53 o 
   0  16  -6      633.70      624.37     85.60 o 
   1  16  -6      390.80      382.64     37.28 o 
   2  16  -6      199.60      201.77     24.58 o 
   3  16  -6       70.51       55.41     15.00 o 
   4  16  -6       32.63       42.27     11.84 o 
   5  16  -6        2.67        3.97     12.00 o 
   6  16  -6      744.34      742.30     51.09 o 
   7  16  -6      214.21      264.74     28.06 o 
   8  16  -6      188.64      158.08     24.99 o 
   9  16  -6      153.30      120.67     25.82 o 
  10  16  -6       64.72       53.96     34.08 o 
  -4  17  -6      627.51      531.80     98.26 o 
  -3  17  -6      631.40      683.21    104.71 o 
  -2  17  -6      802.16      987.77    116.92 o 
  -1  17  -6      151.99      180.14     55.28 o 
   0  17  -6      546.66      550.83     85.46 o 
   1  17  -6      427.18      489.82     49.14 o 
   2  17  -6     2630.35     2730.32     83.37 o 
   3  17  -6     1545.07     1655.10     53.68 o 
   4  17  -6     2109.31     2097.57     64.43 o 
   5  17  -6      910.12      900.03     43.43 o 
   6  17  -6      347.04      369.76     21.86 o 
   7  17  -6      179.17      135.72     24.01 o 
   8  17  -6      260.22      209.01     29.33 o 
   9  17  -6      245.44      318.11     34.13 o 
  -3  18  -6      127.41      115.52     57.84 o 
  -2  18  -6      305.69      502.30     91.43 o 
  -1  18  -6     1123.97     1261.86    130.31 o 
   0  18  -6      512.65      537.93     59.94 o 
   1  18  -6      674.06      698.75     73.28 o 
   2  18  -6      671.82      654.18     41.65 o 
   3  18  -6       29.12       32.87     15.44 o 
   4  18  -6      342.33      320.21     26.83 o 
   5  18  -6      286.61      281.41     53.37 o 
   6  18  -6      825.17      888.45     37.07 o 
   7  18  -6     1069.24     1170.45     59.79 o 
   8  18  -6      766.93      785.90     53.02 o 
   9  18  -6      276.91      273.97     33.60 o 
  -3  19  -6       10.12       78.90     47.50 o 
  -2  19  -6       59.78      138.87     57.84 o 
  -1  19  -6      163.88      156.41     57.90 o 
   0  19  -6       11.05        7.49     26.37 o 
   1  19  -6      282.39      379.96     52.25 o 
   2  19  -6      172.10      136.66     28.48 o 
   3  19  -6       82.29       46.33     17.56 o 
   4  19  -6      191.90      211.74     27.96 o 
   5  19  -6      235.19      236.90     30.63 o 
   6  19  -6       46.55       38.91     24.76 o 
   7  19  -6       18.68       39.51     26.20 o 
   8  19  -6       76.60       75.27     30.09 o 
  -2  20  -6      218.05      204.23     72.24 o 
  -1  20  -6      914.37      840.57    116.97 o 
   0  20  -6     1127.17     1069.01     83.93 o 
   1  20  -6     2000.24     2044.69    196.44 o 
   2  20  -6      112.53       97.48     30.64 o 
   3  20  -6      398.62      350.57     30.23 o 
   4  20  -6      156.38      135.80     27.88 o 
   5  20  -6      574.53      578.43     43.74 o 
   6  20  -6     2028.37     2139.02    167.22 o 
   7  20  -6     1758.66     1900.12     92.80 o 
   8  20  -6      412.96      506.73     76.71 o 
  -1  21  -6      351.48      433.42     86.68 o 
   0  21  -6       95.32       65.85     35.79 o 
   1  21  -6      115.42      117.77     36.26 o 
   2  21  -6      336.18      331.28     40.70 o 
   3  21  -6      773.51      753.19     43.25 o 
   4  21  -6      314.73      339.27     45.06 o 
   5  21  -6      789.45      778.15     51.00 o 
   6  21  -6       95.01       94.19     73.78 o 
   7  21  -6       13.78       -8.71     24.52 o 
   0  22  -6      527.34      570.66    110.73 o 
   1  22  -6      109.76       99.41     37.94 o 
   2  22  -6      104.99       88.60     28.26 o 
   3  22  -6      130.76      115.74     26.62 o 
   4  22  -6       73.10       52.86     25.54 o 
   5  22  -6       17.20       35.75     22.84 o 
   6  22  -6      536.51      507.53     71.24 o 
   1  23  -6       48.76       72.15     36.82 o 
   2  23  -6      776.10      799.80     61.72 o 
   3  23  -6      643.35      731.94     69.92 o 
   4  23  -6     1194.27     1305.30     70.82 o 
   5  23  -6      695.29      794.90     52.25 o 
  -7   1  -5      249.47      208.80     47.21 o 
  -6   1  -5      492.55      511.89     62.49 o 
  -5   1  -5      110.48       51.70     26.37 o 
  -4   1  -5     1374.52     1447.77     52.07 o 
  -3   1  -5      630.68      687.64     25.66 o 
  -2   1  -5     1793.35     1658.64     40.71 o 
  -1   1  -5     1936.46     1992.81     42.07 o 
   0   1  -5      414.29      417.19     18.50 o 
   1   1  -5     1984.82     1868.94     40.10 o 
   2   1  -5    15309.76    14813.61    245.08 o 
   3   1  -5     1635.24     1670.39     32.94 o 
   4   1  -5     2789.27     2732.99     43.25 o 
   5   1  -5      637.36      583.11     16.21 o 
   6   1  -5      767.90      783.85     19.39 o 
   7   1  -5     4017.69     3939.45     67.61 o 
   8   1  -5     1779.62     1847.51     39.43 o 
   9   1  -5     2258.69     2232.71     54.30 o 
  10   1  -5      109.76       97.73     14.14 o 
  11   1  -5       39.47       39.14     13.54 o 
  12   1  -5       81.02       70.30     17.63 o 
  -7   2  -5       11.29      -23.08     25.33 o 
  -6   2  -5      521.13      435.89     58.49 o 
  -5   2  -5      387.16      364.88     50.57 o 
  -4   2  -5      670.65      655.46     35.67 o 
  -3   2  -5     1094.36     1038.87     31.10 o 
  -2   2  -5     1298.68     1283.96     34.17 o 
  -1   2  -5     1077.09     1017.71     27.44 o 
   0   2  -5      276.53      231.66     12.98 o 
   1   2  -5     2540.76     2497.68     51.01 o 
   2   2  -5     9264.54     9138.12    174.70 o 
   3   2  -5     3266.74     3281.73     62.85 o 
   4   2  -5     1522.45     1461.82     29.24 o 
   5   2  -5      203.28      195.94     11.75 o 
   6   2  -5      540.89      536.34     21.58 o 
   7   2  -5      171.46      150.95     13.38 o 
   8   2  -5       93.20       95.30     12.35 o 
   9   2  -5     1069.80     1034.59     33.86 o 
  10   2  -5      974.66     1018.11     37.26 o 
  11   2  -5      587.10      537.52     28.55 o 
  12   2  -5      377.32      402.71     29.33 o 
  -7   3  -5      120.94       94.91     39.24 o 
  -6   3  -5      294.25      337.80     53.19 o 
  -5   3  -5       86.10       84.59     29.85 o 
  -4   3  -5      396.43      347.34     28.14 o 
  -3   3  -5       64.15       58.34     11.76 o 
  -2   3  -5      407.04      512.75     25.32 o 
  -1   3  -5      989.89      957.81     26.99 o 
   0   3  -5      383.66      343.40     16.30 o 
   1   3  -5     1931.40     1894.21     46.17 o 
   2   3  -5     8685.22     8439.65    160.13 o 
   3   3  -5     1885.00     1928.28     55.21 o 
   4   3  -5     2218.32     2219.76     39.98 o 
   5   3  -5      121.90      137.19      9.69 o 
   6   3  -5     2547.46     2360.99     44.75 o 
   7   3  -5      469.44      458.59     19.54 o 
   8   3  -5      148.86      116.63     17.15 o 
   9   3  -5        8.63       10.46     10.06 o 
  10   3  -5      389.37      384.92     22.92 o 
  11   3  -5       25.68       15.78     12.12 o 
  12   3  -5        6.80       12.48     14.98 o 
  -7   4  -5       41.76       30.24     31.14 o 
  -6   4  -5      313.40      325.78     51.43 o 
  -5   4  -5      669.75      562.23     45.36 o 
  -4   4  -5     2734.94     2630.91    105.16 o 
  -3   4  -5      956.29      973.43     50.15 o 
  -2   4  -5     1750.90     1684.47     45.96 o 
  -1   4  -5      743.07      750.63     26.96 o 
   0   4  -5      419.67      406.31     19.24 o 
   1   4  -5     2031.97     2099.56     57.01 o 
   2   4  -5     5868.41     6092.46    117.20 o 
   3   4  -5     8337.43     8063.79    129.41 o 
   4   4  -5      916.15      802.92     19.92 o 
   5   4  -5     1991.79     2074.66     39.66 o 
   6   4  -5     2901.85     2931.78     53.50 o 
   7   4  -5      300.14      328.19     15.76 o 
   8   4  -5      192.33      176.96     17.42 o 
   9   4  -5      159.08      129.49     18.73 o 
  10   4  -5     1020.50     1049.82     45.93 o 
  11   4  -5     1094.99     1131.17     43.86 o 
  12   4  -5      321.29      356.96     28.17 o 
  -7   5  -5      261.35      294.83     54.04 o 
  -6   5  -5      181.17      116.26     35.22 o 
  -5   5  -5      214.53      229.13     32.03 o 
  -4   5  -5        3.67       -2.16     15.27 o 
  -3   5  -5      173.70      166.75     18.97 o 
  -2   5  -5     2287.35     2374.25     57.71 o 
  -1   5  -5     4639.37     4791.73    112.90 o 
   0   5  -5     1641.88     1393.75     38.68 o 
   1   5  -5     4061.07     3757.81     79.85 o 
   2   5  -5     2630.73     2456.54     56.34 o 
   3   5  -5     7604.10     7510.42    122.01 o 
   4   5  -5      439.62      396.53     19.35 o 
   5   5  -5     1894.62     2035.42     36.96 o 
   6   5  -5     1330.02     1347.03     30.87 o 
   7   5  -5      914.75      879.95     27.67 o 
   8   5  -5      642.40      658.07     25.38 o 
   9   5  -5       90.56       51.29     13.40 o 
  10   5  -5       41.57       17.31     14.41 o 
  11   5  -5      222.68      243.25     30.16 o 
  12   5  -5      180.28      192.44     22.66 o 
  -7   6  -5       10.83        6.43     30.66 o 
  -6   6  -5       51.68       49.49     30.53 o 
  -5   6  -5      591.63      653.22     49.70 o 
  -4   6  -5      546.61      554.76     43.19 o 
  -3   6  -5      899.50      945.31     46.58 o 
  -2   6  -5      854.22      816.62     39.88 o 
  -1   6  -5      167.80      171.41     16.53 o 
   0   6  -5     1760.47     1872.04     63.84 o 
   1   6  -5       40.05       56.72      9.07 o 
   2   6  -5     4270.58     4355.42     89.55 o 
   3   6  -5      766.99      760.33     21.21 o 
   4   6  -5     2648.68     2792.52     49.14 o 
   5   6  -5      871.68      908.32     19.71 o 
   6   6  -5     1622.84     1664.69     35.79 o 
   7   6  -5      417.00      410.91     20.20 o 
   8   6  -5       52.58       54.50     10.76 o 
   9   6  -5      725.18      752.06     44.74 o 
  10   6  -5      399.48      420.08     32.78 o 
  11   6  -5       77.00       77.48     23.36 o 
  12   6  -5      144.83      122.84     20.54 o 
  -7   7  -5     1518.50     1520.95    110.29 o 
  -6   7  -5     1772.06     1658.68    179.96 o 
  -5   7  -5      991.24      986.27     60.84 o 
  -4   7  -5     1416.60     1543.84     69.76 o 
  -3   7  -5      324.74      362.57     26.24 o 
  -2   7  -5     5430.18     5714.76    131.54 o 
  -1   7  -5     6126.17     5997.90    122.39 o 
   0   7  -5     4099.84     3937.22     98.15 o 
   1   7  -5     4123.26     4452.64     96.74 o 
   2   7  -5    20901.31    21910.11    406.36 o 
   3   7  -5     2165.46     2306.65     45.27 o 
   4   7  -5      122.93      121.75      9.05 o 
   5   7  -5     3664.24     3727.63     52.57 o 
   6   7  -5     3700.14     3612.43     63.79 o 
   7   7  -5     2185.33     2182.26     49.48 o 
   8   7  -5      701.17      690.03     27.97 o 
   9   7  -5      230.89      253.63     18.69 o 
  10   7  -5      920.97      873.13     48.26 o 
  11   7  -5      220.92      217.02     31.25 o 
  12   7  -5      201.86      162.71     31.97 o 
  -7   8  -5       14.53       23.40     36.13 o 
  -6   8  -5      304.54      250.79     36.86 o 
  -5   8  -5      540.42      444.88     43.60 o 
  -4   8  -5     3242.41     3195.84    111.06 o 
  -3   8  -5     1408.36     1390.36     62.78 o 
  -2   8  -5     3306.78     3350.69     88.75 o 
  -1   8  -5      709.33      657.09     26.49 o 
   0   8  -5       24.15       40.02     10.21 o 
   1   8  -5      331.31      320.07     19.78 o 
   2   8  -5     5833.42     6560.05    115.38 o 
   3   8  -5     3836.21     3983.51     71.22 o 
   4   8  -5     3447.25     3396.27     59.51 o 
   5   8  -5     4771.38     4884.23     66.77 o 
   6   8  -5     3600.47     3703.31     62.29 o 
   7   8  -5     1644.44     1711.32     42.90 o 
   8   8  -5     2517.84     2420.58     61.05 o 
   9   8  -5       32.95       33.21     13.14 o 
  10   8  -5     1111.53     1158.90     53.44 o 
  11   8  -5      659.03      687.81     50.66 o 
  -7   9  -5      156.05      177.26     67.22 o 
  -6   9  -5       39.97       54.16     27.12 o 
  -5   9  -5       21.95       -5.55     20.21 o 
  -4   9  -5      163.96      153.37     27.05 o 
  -3   9  -5      808.97      815.13     49.30 o 
  -2   9  -5     1119.31     1057.33     41.50 o 
  -1   9  -5     1580.03     1652.60     45.52 o 
   0   9  -5      853.37      810.31     27.56 o 
   1   9  -5      875.98      930.20     29.08 o 
   2   9  -5     1209.16     1185.82     30.96 o 
   3   9  -5     1965.93     2125.36     42.78 o 
   4   9  -5      398.27      395.12     14.42 o 
   5   9  -5     1939.45     1878.23     31.52 o 
   6   9  -5     1659.22     1742.73     42.20 o 
   7   9  -5       11.16       20.45     10.54 o 
   8   9  -5     1871.83     1856.71     53.14 o 
   9   9  -5        4.94       13.16     12.38 o 
  10   9  -5       55.80       27.68     14.00 o 
  11   9  -5       57.78       31.76     23.82 o 
  -6  10  -5      305.07      420.04     58.17 o 
  -5  10  -5      553.61      583.67     49.52 o 
  -4  10  -5      140.32      105.10     24.81 o 
  -3  10  -5     2016.59     2188.31     81.40 o 
  -2  10  -5     6093.52     6038.12    173.07 o 
  -1  10  -5      123.84      158.17     16.29 o 
   0  10  -5       44.55       34.37      9.24 o 
   1  10  -5      320.40      314.56     17.81 o 
   2  10  -5     1958.75     1925.08     42.67 o 
   3  10  -5     3227.57     3012.29     58.26 o 
   4  10  -5     7184.12     6966.36    110.30 o 
   5  10  -5      705.92      711.45     19.45 o 
   6  10  -5      260.28      285.59     18.89 o 
   7  10  -5      454.81      522.26     23.44 o 
   8  10  -5       49.88       32.81     12.85 o 
   9  10  -5     1341.31     1300.58     46.94 o 
  10  10  -5     1086.19     1133.37     44.46 o 
  11  10  -5      838.23      882.68     58.61 o 
  -6  11  -5      633.47      700.57    115.56 o 
  -5  11  -5      224.93      256.72     45.92 o 
  -4  11  -5       58.47       34.03     26.28 o 
  -3  11  -5      262.31      264.13     33.00 o 
  -2  11  -5      684.98      724.64     44.00 o 
  -1  11  -5      644.35      668.18     28.53 o 
   0  11  -5       86.59       62.59     11.20 o 
   1  11  -5      969.63      988.15     31.64 o 
   2  11  -5      491.45      489.97     21.47 o 
   3  11  -5      911.25     1094.43     29.83 o 
   4  11  -5      476.71      495.40     20.42 o 
   5  11  -5        4.35        4.50      6.02 o 
   6  11  -5      532.74      526.99     23.43 o 
   7  11  -5      221.63      258.77     17.60 o 
   8  11  -5      260.89      233.06     17.72 o 
   9  11  -5       14.31       -5.75     12.97 o 
  10  11  -5       29.10        9.24     14.99 o 
  11  11  -5       22.04       38.46     21.96 o 
  -6  12  -5       59.52       31.62     49.92 o 
  -5  12  -5      310.02      346.55     53.00 o 
  -4  12  -5      193.75      125.86     33.49 o 
  -3  12  -5      548.48      540.46    120.36 o 
  -2  12  -5      666.66      601.58     85.68 o 
  -1  12  -5      369.05      379.77     26.19 o 
   0  12  -5      688.49      729.79     29.56 o 
   1  12  -5       83.12       81.81     11.96 o 
   2  12  -5      920.75      924.26     32.60 o 
   3  12  -5     1267.11     1246.67     33.20 o 
   4  12  -5      196.93      176.24     12.20 o 
   5  12  -5      507.40      495.58     17.14 o 
   6  12  -5      193.71      198.01     16.57 o 
   7  12  -5      293.29      306.94     20.03 o 
   8  12  -5      382.50      379.09     31.64 o 
   9  12  -5      287.23      275.03     26.62 o 
  10  12  -5      222.40      198.55     24.09 o 
  11  12  -5      176.90      160.75     35.63 o 
  -6  13  -5      614.85      683.36     77.52 o 
  -5  13  -5        6.60       38.74     30.86 o 
  -4  13  -5      428.32      356.96    111.00 o 
  -3  13  -5       93.39      117.47     36.94 o 
  -2  13  -5      833.10      713.17     60.07 o 
  -1  13  -5      369.48      396.77     32.53 o 
   0  13  -5     3707.08     3668.90     76.07 o 
   1  13  -5     1132.65     1109.82     37.87 o 
   2  13  -5     1442.06     1515.01     45.06 o 
   3  13  -5      205.25      200.94     16.46 o 
   4  13  -5      879.43      931.48     28.31 o 
   5  13  -5      495.80      467.76     25.91 o 
   6  13  -5     1998.76     2048.14     49.92 o 
   7  13  -5     2287.79     2304.33     55.45 o 
   8  13  -5     1624.29     1577.15     45.01 o 
   9  13  -5      212.03      247.70     25.56 o 
  10  13  -5       54.32       37.26     17.66 o 
  -5  14  -5      189.60      260.05     48.75 o 
  -4  14  -5       45.59       50.96     29.45 o 
  -3  14  -5      477.30      511.21     57.73 o 
  -2  14  -5       85.84      108.23     49.36 o 
  -1  14  -5     2070.92     2362.63     84.56 o 
   0  14  -5      135.21      165.99     20.53 o 
   1  14  -5      359.36      393.20     32.53 o 
   2  14  -5      274.24      247.37     20.17 o 
   3  14  -5      504.83      511.32     26.37 o 
   4  14  -5      833.13      809.39     27.08 o 
   5  14  -5      577.82      601.58     28.69 o 
   6  14  -5      294.50      315.48     22.83 o 
   7  14  -5       20.43       22.14     11.30 o 
   8  14  -5       10.55        2.00     10.92 o 
   9  14  -5      211.70      184.52     18.82 o 
  10  14  -5       32.40        5.30     18.29 o 
  -5  15  -5      100.03      132.01     43.29 o 
  -4  15  -5      323.87      320.60     50.16 o 
  -3  15  -5      137.78      126.88     90.57 o 
  -2  15  -5      996.98     1048.75    111.01 o 
  -1  15  -5     1189.50     1125.22     76.90 o 
   0  15  -5      457.17      464.04     32.65 o 
   1  15  -5       42.77       59.03     16.55 o 
   2  15  -5     1258.84     1303.99     83.69 o 
   3  15  -5      535.89      579.71     32.32 o 
   4  15  -5      107.69      108.62     11.66 o 
   5  15  -5      146.01      128.66     14.13 o 
   6  15  -5      320.61      354.38     24.58 o 
   7  15  -5      279.23      287.98     23.52 o 
   8  15  -5      884.48      861.58     35.12 o 
   9  15  -5      171.42      133.95     17.82 o 
  10  15  -5       54.94       67.62     21.21 o 
  -5  16  -5      102.04       47.35     36.60 o 
  -4  16  -5      241.42      356.65     79.91 o 
  -3  16  -5     1366.13     1386.03    133.08 o 
  -2  16  -5      279.11      381.02     71.86 o 
  -1  16  -5      291.53      336.92     46.34 o 
   0  16  -5      640.63      645.73     45.20 o 
   1  16  -5      312.96      301.75     29.39 o 
   2  16  -5      564.47      597.05     36.92 o 
   3  16  -5      471.95      496.81     30.01 o 
   4  16  -5        7.35       11.71      8.98 o 
   5  16  -5      210.65      214.78     28.11 o 
   6  16  -5      489.71      491.84     30.82 o 
   7  16  -5      439.38      456.59     29.17 o 
   8  16  -5      326.72      320.02     33.08 o 
   9  16  -5      349.34      412.60     33.75 o 
  -4  17  -5      161.17      146.34     62.05 o 
  -3  17  -5      107.16       62.48     47.23 o 
  -2  17  -5        5.94        9.49     37.74 o 
  -1  17  -5      704.19      753.76     67.69 o 
   0  17  -5      577.95      558.41     56.72 o 
   1  17  -5       92.91       62.64     18.28 o 
   2  17  -5      124.65      100.53     19.80 o 
   3  17  -5      479.67      511.22     31.14 o 
   4  17  -5      118.21       86.78     17.46 o 
   5  17  -5      452.71      446.74     26.45 o 
   6  17  -5       71.71       51.53     15.56 o 
   7  17  -5       89.03       53.27     16.91 o 
   8  17  -5      308.99      347.80     27.66 o 
   9  17  -5       44.99       56.62     17.38 o 
  -4  18  -5      207.70      175.82     64.67 o 
  -3  18  -5      670.00      608.42    101.24 o 
  -2  18  -5      497.09      468.09     85.14 o 
  -1  18  -5      632.70      732.37     67.34 o 
   0  18  -5      218.46      227.27     40.55 o 
   1  18  -5      199.97      192.42     25.49 o 
   2  18  -5      100.69       87.66     20.14 o 
   3  18  -5     1275.93     1282.63     57.41 o 
   4  18  -5      807.21      778.07     40.37 o 
   5  18  -5      166.63      166.30     18.48 o 
   6  18  -5      397.04      422.77     34.84 o 
   7  18  -5       65.41       60.39     17.67 o 
   8  18  -5       16.69        9.74     15.05 o 
   9  18  -5      174.50      144.68     22.34 o 
  -3  19  -5       46.56      102.67     55.07 o 
  -2  19  -5      619.32      679.96    103.37 o 
  -1  19  -5     1748.30     2043.72    158.90 o 
   0  19  -5     1710.69     1899.81    147.86 o 
   1  19  -5      706.91      802.09     55.78 o 
   2  19  -5     1284.41     1343.22     58.48 o 
   3  19  -5      352.94      295.24     26.61 o 
   4  19  -5      231.79      255.37     26.13 o 
   5  19  -5      676.81      740.16     36.98 o 
   6  19  -5     1476.27     1559.47     63.69 o 
   7  19  -5      611.99      640.72     44.82 o 
   8  19  -5      212.36      229.54     37.00 o 
  -3  20  -5       20.67       45.42     47.82 o 
  -2  20  -5       16.97       42.59     48.51 o 
  -1  20  -5       43.94       26.54     31.39 o 
   0  20  -5       66.72       17.24     28.85 o 
   1  20  -5      440.47      448.37     43.74 o 
   2  20  -5       26.11       31.12     18.84 o 
   3  20  -5      441.75      397.77     30.92 o 
   4  20  -5      216.85      186.69     24.34 o 
   5  20  -5      213.38      228.24     26.29 o 
   6  20  -5      136.36      165.11     25.57 o 
   7  20  -5        8.45       -5.96     17.51 o 
  -2  21  -5      542.29      561.38     98.36 o 
  -1  21  -5      760.90      803.57     77.26 o 
   0  21  -5      855.46      826.38     74.71 o 
   1  21  -5      500.88      468.72     57.95 o 
   2  21  -5      479.03      530.34     41.31 o 
   3  21  -5      245.88      210.39     27.79 o 
   4  21  -5      449.57      551.78     44.72 o 
   5  21  -5      182.38      162.13     21.11 o 
   6  21  -5      719.85      645.73     53.56 o 
   7  21  -5      426.48      445.06     39.96 o 
  -1  22  -5      188.91      171.81     45.40 o 
   0  22  -5       70.67       67.12     33.94 o 
   1  22  -5      290.01      296.60     52.46 o 
   2  22  -5      912.17      905.69     53.12 o 
   3  22  -5      432.92      439.04     44.64 o 
   4  22  -5     1771.99     1856.19     80.62 o 
   5  22  -5     1303.59     1267.34     50.14 o 
   6  22  -5      266.37      244.15     37.58 o 
   0  23  -5       55.04       66.19     37.43 o 
   1  23  -5       72.73        4.24     31.44 o 
   2  23  -5      140.06      103.68     36.26 o 
   3  23  -5      108.01      101.70     29.15 o 
   4  23  -5       85.06       75.43     26.09 o 
   5  23  -5       82.35       86.52     42.24 o 
  -8   0  -4      282.05      244.06     71.86 o 
  -7   0  -4     1087.44     1530.10    144.38 o 
  -6   0  -4     1659.89     1541.18    143.38 o 
  -5   0  -4      903.86      871.05     98.32 o 
  -4   0  -4      253.42      269.06     24.40 o 
  -3   0  -4     2206.90     2428.73    103.53 o 
  -2   0  -4     8073.66     7975.30    231.27 o 
  -1   0  -4      440.52      443.59     55.28 o 
   0   0  -4     1173.37     1171.95     45.41 o 
   1   0  -4     8391.65     8497.84    207.83 o 
   2   0  -4    29952.87    29065.68    667.17 o 
   3   0  -4     6539.45     6201.41    150.99 o 
   4   0  -4      213.16      274.07     22.29 o 
   5   0  -4     4158.85     4491.85    101.14 o 
   6   0  -4     6452.41     6467.76    161.80 o 
   7   0  -4     7249.57     7486.18    165.15 o 
   8   0  -4     5271.99     5291.07    144.20 o 
   9   0  -4      864.97      871.52     44.00 o 
  10   0  -4     1784.21     1710.01     68.66 o 
  11   0  -4       26.01       34.06     20.59 o 
  12   0  -4      432.49      502.38     82.13 o 
  -8   1  -4      121.98       64.07     37.81 o 
  -7   1  -4       33.34       44.07     35.24 o 
  -6   1  -4       87.10       90.77     32.58 o 
  -5   1  -4       32.00       15.32     21.63 o 
  -4   1  -4      445.60      438.13     23.20 o 
  -3   1  -4     2484.42     2432.10     52.68 o 
  -2   1  -4     2602.58     2649.77     54.99 o 
  -1   1  -4      527.21      520.85     20.67 o 
   0   1  -4      803.51      755.32     20.61 o 
   1   1  -4     1106.45     1167.95     26.51 o 
   2   1  -4     7445.04     7091.80    133.95 o 
   3   1  -4     3790.63     3906.84     69.59 o 
   4   1  -4      884.31      866.40     20.87 o 
   6   1  -4      500.87      468.21     17.97 o 
   7   1  -4      279.73      355.72     19.01 o 
   8   1  -4      180.38      204.16     15.41 o 
   9   1  -4      535.33      545.41     24.81 o 
  10   1  -4      671.63      638.80     28.72 o 
  11   1  -4      148.53      149.94     19.24 o 
  12   1  -4       88.60       85.18     20.29 o 
  -8   2  -4      101.45       57.43     38.70 o 
  -7   2  -4       98.02      148.91     44.25 o 
  -6   2  -4      381.27      241.27     44.04 o 
  -5   2  -4      201.66      219.43     38.06 o 
  -4   2  -4      285.39      316.33     30.07 o 
  -3   2  -4      104.75       95.87     11.75 o 
  -2   2  -4       15.21       18.70      6.84 o 
  -1   2  -4      866.13      742.79     21.32 o 
   0   2  -4      815.73      803.96     22.52 o 
   1   2  -4     3496.65     3639.55     73.25 o 
   2   2  -4    10768.82    10407.77    192.56 o 
   3   2  -4     2132.36     2248.45     44.51 o 
   4   2  -4      731.17      695.19     18.45 o 
   5   2  -4     1352.81     1367.67     28.26 o 
   6   2  -4     1177.75     1074.97     26.54 o 
   7   2  -4     1159.34     1115.08     30.57 o 
   8   2  -4      401.17      397.69     27.56 o 
   9   2  -4      487.03      517.58     23.70 o 
  10   2  -4      190.53      202.89     17.78 o 
  11   2  -4       41.11       13.40     14.03 o 
  12   2  -4       83.63       80.67     20.07 o 
  -8   3  -4      104.32      107.76     40.54 o 
  -7   3  -4      202.51      140.62     40.19 o 
  -6   3  -4      479.12      447.88     55.38 o 
  -5   3  -4      593.82      587.88     68.62 o 
  -4   3  -4      363.39      411.40     33.26 o 
  -3   3  -4     1831.05     1754.20     46.46 o 
  -2   3  -4     3924.06     3891.44     82.54 o 
  -1   3  -4     1261.97     1218.45     33.34 o 
   0   3  -4     1413.94     1307.96     34.30 o 
   1   3  -4     4934.47     5164.98    102.85 o 
   2   3  -4     1488.46     1753.97     39.68 o 
   3   3  -4     3573.93     3107.13     58.16 o 
   4   3  -4       77.92       88.22      8.55 o 
   5   3  -4     2834.34     2708.16     47.80 o 
   6   3  -4      796.79      823.00     21.85 o 
   7   3  -4      168.56      168.43     13.91 o 
   8   3  -4      929.63      929.21     34.13 o 
   9   3  -4      393.54      430.52     43.35 o 
  10   3  -4     2463.85     2384.00     64.67 o 
  11   3  -4     1003.75     1062.95     42.48 o 
  12   3  -4      307.83      291.68     55.24 o 
  -8   4  -4      216.51      233.60     48.73 o 
  -7   4  -4       14.65        4.11     27.96 o 
  -6   4  -4      253.39      241.46     42.53 o 
  -5   4  -4      477.03      487.52     40.29 o 
  -4   4  -4      296.52      255.00     28.33 o 
  -3   4  -4       21.24       18.72     10.17 o 
  -2   4  -4      665.34      698.31     24.04 o 
  -1   4  -4      333.55      361.06     20.07 o 
   0   4  -4     2119.96     2097.30     53.61 o 
   1   4  -4     9814.40     9971.47    186.49 o 
   2   4  -4     1404.67     1341.11     33.69 o 
   3   4  -4     1147.98     1092.75     26.71 o 
   4   4  -4      418.64      398.53     12.78 o 
   5   4  -4      363.82      358.44     15.05 o 
   6   4  -4      468.75      433.44     16.27 o 
   7   4  -4        8.71        8.45      7.00 o 
   8   4  -4      284.16      291.22     31.89 o 
   9   4  -4       13.59        2.00     10.11 o 
  10   4  -4       78.39       57.41     24.30 o 
  11   4  -4       64.68       38.99     13.89 o 
  12   4  -4       16.06        7.10     15.90 o 
  -8   5  -4       10.91       -0.33     31.31 o 
  -7   5  -4      146.43      107.85     36.09 o 
  -6   5  -4      664.21      555.67     62.10 o 
  -5   5  -4     1845.82     1689.21     72.22 o 
  -4   5  -4     1381.45     1347.46     95.49 o 
  -3   5  -4      275.33      233.41     26.67 o 
  -2   5  -4      848.96      797.32     27.60 o 
  -1   5  -4     3132.60     3314.72     81.76 o 
   0   5  -4     2070.49     2131.61     56.02 o 
   1   5  -4      695.38      698.78     21.89 o 
   2   5  -4    20181.48    20662.65    366.03 o 
   3   5  -4    14629.90    13592.70    306.73 o 
   4   5  -4     1791.02     1817.65     32.23 o 
   5   5  -4     1610.57     1549.47     32.39 o 
   6   5  -4     1429.09     1503.70     29.44 o 
   7   5  -4       26.98       36.40      8.59 o 
   8   5  -4      272.33      263.97     19.49 o 
   9   5  -4      799.97      751.71     37.68 o 
  10   5  -4      975.73     1051.22     52.97 o 
  11   5  -4      939.31      921.27     54.46 o 
  -8   6  -4      725.94      721.49     79.81 o 
  -7   6  -4     2029.70     1840.33    114.56 o 
  -6   6  -4     2533.06     2607.07    124.83 o 
  -5   6  -4      561.15      634.05     37.44 o 
  -4   6  -4     1107.46     1016.46     43.54 o 
  -3   6  -4     1416.11     1314.83     45.86 o 
  -2   6  -4     5550.85     5867.99    117.27 o 
  -1   6  -4     3439.26     3424.36     85.17 o 
   0   6  -4     6414.02     6205.89    133.96 o 
   1   6  -4       45.94       40.98      8.88 o 
   2   6  -4     6047.21     5937.45    118.66 o 
   3   6  -4     3179.64     3434.63     66.98 o 
   4   6  -4     1803.67     1921.15     31.76 o 
   5   6  -4      886.93      913.42     20.40 o 
   6   6  -4     6529.28     6354.72     87.05 o 
   7   6  -4     2037.13     1942.68     39.52 o 
   8   6  -4      457.40      457.85     21.92 o 
   9   6  -4      777.77      732.52     39.04 o 
  10   6  -4      425.18      398.53     36.11 o 
  11   6  -4       51.94       28.26     21.60 o 
  -8   7  -4      123.34       89.63     42.17 o 
  -7   7  -4       36.39       47.49     48.30 o 
  -6   7  -4      214.77      175.31     31.05 o 
  -5   7  -4      226.49      235.52     25.75 o 
  -4   7  -4       92.98       80.10     16.39 o 
  -3   7  -4      521.95      451.07     27.83 o 
  -2   7  -4      263.87      320.01     17.71 o 
  -1   7  -4      595.20      620.31     28.53 o 
   0   7  -4      702.38      749.23     27.83 o 
   1   7  -4      109.98       96.27     10.86 o 
   2   7  -4     2180.28     2290.32     51.74 o 
   3   7  -4     4618.02     4612.53     90.16 o 
   4   7  -4     2550.03     2533.73     37.63 o 
   5   7  -4     1293.52     1230.68     24.10 o 
   6   7  -4     1764.50     1766.91     36.53 o 
   7   7  -4       82.36       93.20      9.41 o 
   8   7  -4       45.12       57.31      8.96 o 
   9   7  -4      176.66      201.39     16.60 o 
  10   7  -4        5.44       -5.69     16.33 o 
  11   7  -4        2.38       14.16     19.86 o 
  -7   8  -4     1012.49     1058.77     88.84 o 
  -6   8  -4      841.68      851.78     58.80 o 
  -5   8  -4      121.40       94.05     24.17 o 
  -4   8  -4      180.28      198.00     22.25 o 
  -3   8  -4       64.55       63.39     14.18 o 
  -2   8  -4      541.19      499.31     22.39 o 
  -1   8  -4     8830.02     9315.94    177.27 o 
   0   8  -4      362.10      392.89     22.97 o 
   1   8  -4     5682.01     5978.66    122.58 o 
   2   8  -4     2243.47     2270.19     47.60 o 
   3   8  -4      562.62      554.17     15.91 o 
   4   8  -4     3628.75     3739.72     52.62 o 
   5   8  -4     1903.37     1841.73     32.50 o 
   6   8  -4     1769.39     1831.02     37.99 o 
   7   8  -4     2378.02     2360.78     47.06 o 
   8   8  -4     1895.90     2007.61     45.54 o 
   9   8  -4      576.72      591.86     29.18 o 
  10   8  -4      314.16      269.58     29.10 o 
  11   8  -4       88.01       38.21     23.73 o 
  -7   9  -4      291.25      171.88     62.85 o 
  -6   9  -4      364.46      341.75     45.12 o 
  -5   9  -4      522.50      477.64     45.15 o 
  -4   9  -4     1284.37     1238.84     49.07 o 
  -3   9  -4     2207.07     2278.23     69.13 o 
  -2   9  -4     3676.44     3700.71     96.12 o 
  -1   9  -4     1148.37     1127.70     34.47 o 
   0   9  -4      167.30      200.79     14.23 o 
   1   9  -4     3920.62     4039.48     82.18 o 
   2   9  -4     5859.97     6143.98    123.52 o 
   3   9  -4     6706.79     6530.09    114.30 o 
   4   9  -4     2770.80     2801.17     41.67 o 
   5   9  -4      836.86      815.54     19.59 o 
   6   9  -4      384.99      416.07     19.16 o 
   7   9  -4       13.63        6.24      7.59 o 
   8   9  -4       44.88       61.11     11.13 o 
   9   9  -4      494.54      456.18     21.82 o 
  10   9  -4     1696.21     1641.31     98.78 o 
  11   9  -4      854.00      785.11     57.62 o 
  -7  10  -4      138.99      162.22     63.92 o 
  -6  10  -4       73.58       82.52     32.29 o 
  -5  10  -4       42.06       17.56     19.04 o 
  -4  10  -4       73.62      101.95     33.89 o 
  -3  10  -4      571.87      600.70     33.33 o 
  -2  10  -4      457.34      432.93     28.96 o 
  -1  10  -4       70.78       95.41     13.24 o 
   0  10  -4      740.86      796.96     27.40 o 
   1  10  -4      319.58      307.23     16.95 o 
   2  10  -4     1037.94     1142.50     29.44 o 
   3  10  -4       83.67       47.49      7.82 o 
   4  10  -4     1127.56     1149.13     24.32 o 
   5  10  -4      889.75      930.44     27.59 o 
   6  10  -4       32.15       33.28      9.04 o 
   7  10  -4       26.18        0.76      8.38 o 
   8  10  -4       89.38       93.55     12.14 o 
   9  10  -4      472.67      518.89     41.47 o 
  10  10  -4      135.66      110.12     22.06 o 
  11  10  -4       30.04       -2.89     21.62 o 
  -7  11  -4       50.00       50.99     34.21 o 
  -6  11  -4      329.67      373.17     52.74 o 
  -5  11  -4      936.65     1047.12     77.98 o 
  -4  11  -4     1737.50     1773.48     93.93 o 
  -3  11  -4     2800.93     2881.60     83.80 o 
  -2  11  -4     2914.27     3188.02     84.64 o 
  -1  11  -4      536.94      542.03     24.32 o 
   0  11  -4      313.90      355.04     19.43 o 
   1  11  -4      500.60      489.44     19.88 o 
   2  11  -4     1981.04     2026.17     38.14 o 
   3  11  -4      757.44      647.99     25.50 o 
   4  11  -4     2427.63     2446.53     41.63 o 
   5  11  -4      398.37      384.67     17.64 o 
   6  11  -4     1824.90     1766.02     43.34 o 
   7  11  -4       85.49       89.16     12.32 o 
   8  11  -4       53.72       59.56     15.97 o 
   9  11  -4      708.62      753.34     29.32 o 
  10  11  -4      627.98      641.00     36.13 o 
  11  11  -4      355.88      356.48     42.57 o 
  -7  12  -4      848.99      903.37     85.33 o 
  -6  12  -4      303.87      393.12     57.36 o 
  -5  12  -4      529.60      561.25    106.44 o 
  -4  12  -4      493.10      596.26     86.53 o 
  -3  12  -4      743.29      800.74     46.91 o 
  -2  12  -4     1395.84     1432.61     49.18 o 
  -1  12  -4      608.96      621.65     33.00 o 
   0  12  -4     2543.99     2598.76     59.21 o 
   1  12  -4     4291.83     4223.59     84.25 o 
   2  12  -4     3216.72     3430.51     65.21 o 
   3  12  -4        2.48       -1.62      5.90 o 
   4  12  -4      911.99      951.32     27.20 o 
   5  12  -4     1477.93     1474.99     38.51 o 
   6  12  -4     2631.88     2744.16     68.83 o 
   7  12  -4     1041.65     1009.92     33.74 o 
   8  12  -4     1225.48     1213.21     44.50 o 
   9  12  -4      182.63      195.20     17.57 o 
  10  12  -4      169.75      186.81     22.26 o 
  -6  13  -4       53.32       14.13     31.52 o 
  -5  13  -4       16.64       38.53     42.11 o 
  -4  13  -4       82.93       65.79     28.38 o 
  -3  13  -4      356.20      332.30     50.83 o 
  -2  13  -4      631.03      689.59     42.36 o 
  -1  13  -4     1106.11     1102.89     39.02 o 
   0  13  -4      137.80      166.38     14.83 o 
   1  13  -4     1309.40     1333.78     41.14 o 
   2  13  -4      284.91      299.04     18.21 o 
   3  13  -4      447.93      422.07     19.46 o 
   4  13  -4       78.04       81.89      9.75 o 
   5  13  -4      717.64      699.90     36.33 o 
   6  13  -4      340.38      281.59     25.68 o 
   7  13  -4      218.28      194.54     17.14 o 
   8  13  -4       43.21       30.68     11.52 o 
   9  13  -4      229.18      240.15     20.07 o 
  10  13  -4       25.86       49.23     13.95 o 
  -6  14  -4      208.83      311.61     54.07 o 
  -5  14  -4      259.78      228.77     44.87 o 
  -4  14  -4      237.73      205.70     41.35 o 
  -3  14  -4     1470.15     1380.72     83.40 o 
  -2  14  -4       88.04      109.61     20.80 o 
  -1  14  -4      553.00      540.65     39.48 o 
   0  14  -4     1232.11     1256.36     48.42 o 
   1  14  -4     2722.54     2741.39     67.61 o 
   2  14  -4      996.30     1002.85     31.52 o 
   3  14  -4       96.80       73.14     11.93 o 
   4  14  -4      358.10      379.29     17.62 o 
   5  14  -4     1071.19     1071.26     39.72 o 
   6  14  -4     2069.64     2045.58     50.53 o 
   7  14  -4     1287.44     1315.89     40.21 o 
   8  14  -4      910.31      895.38     34.72 o 
   9  14  -4      180.29      140.35     17.17 o 
  10  14  -4       42.14       70.75     15.35 o 
  -6  15  -4       13.66       18.67     33.45 o 
  -5  15  -4      366.58      367.90     57.02 o 
  -4  15  -4      709.53      799.01     72.70 o 
  -3  15  -4     1985.66     2036.48    103.91 o 
  -2  15  -4      967.07      994.31    104.90 o 
  -1  15  -4       76.20      112.54     23.00 o 
   0  15  -4      219.89      230.96     27.78 o 
   1  15  -4      363.99      391.54     29.98 o 
   2  15  -4     1966.30     1938.15     54.62 o 
   3  15  -4     1114.45     1128.10     38.20 o 
   4  15  -4      524.78      522.09     20.57 o 
   5  15  -4     1048.82     1074.49     41.21 o 
   6  15  -4      864.20      909.15     36.52 o 
   7  15  -4      273.31      236.39     19.62 o 
   8  15  -4       71.77       61.57     14.73 o 
   9  15  -4      222.81      220.94     27.28 o 
  -5  16  -4       26.88       14.23     29.09 o 
  -4  16  -4       60.47       -0.85     38.33 o 
  -3  16  -4       73.09       94.30     44.41 o 
  -2  16  -4      110.91      125.81     47.45 o 
  -1  16  -4      221.69      200.77     28.82 o 
   0  16  -4      363.82      328.18     29.23 o 
   1  16  -4      185.69      185.50     22.63 o 
   2  16  -4     1101.84     1138.30     46.60 o 
   3  16  -4      442.41      432.51     26.10 o 
   4  16  -4       22.01       24.59     10.12 o 
   5  16  -4      247.82      267.66     23.13 o 
   6  16  -4      111.74       88.97     16.26 o 
   7  16  -4      314.25      358.29     25.82 o 
   8  16  -4      217.22      211.45     20.72 o 
   9  16  -4        9.25       -0.83     13.06 o 
  -5  17  -4      167.77       70.37     50.91 o 
  -4  17  -4      996.68     1077.09    125.08 o 
  -3  17  -4      679.49      741.17    101.03 o 
  -2  17  -4      814.13      732.34     95.75 o 
  -1  17  -4      331.98      393.05     38.25 o 
   0  17  -4      174.65      159.19     23.30 o 
   1  17  -4     1184.14     1232.46     52.59 o 
   2  17  -4      803.58      820.71     36.23 o 
   3  17  -4      296.39      267.44     31.84 o 
   4  17  -4      721.93      666.72     34.37 o 
   5  17  -4      124.93      112.76     19.00 o 
   6  17  -4      931.08      945.65     41.60 o 
   7  17  -4       65.91       57.89     15.75 o 
   8  17  -4        9.62       -7.85     13.99 o 
   9  17  -4      274.52      241.46     24.72 o 
  -5  18  -4        4.11      -19.14     40.57 o 
  -4  18  -4       17.24       40.14     46.86 o 
  -3  18  -4      349.12      408.95     82.26 o 
  -2  18  -4      450.62      589.00     92.60 o 
  -1  18  -4      115.41      132.36     26.00 o 
   0  18  -4      512.93      593.03     44.96 o 
   1  18  -4      963.81     1014.32     49.08 o 
   2  18  -4      246.18      292.22     24.69 o 
   3  18  -4      249.55      229.79     22.13 o 
   4  18  -4       26.31       18.73     13.78 o 
   5  18  -4      238.41      173.64     24.49 o 
   6  18  -4      616.25      634.72     40.91 o 
   7  18  -4      613.15      648.92     75.11 o 
   8  18  -4      300.12      268.77     25.98 o 
  -4  19  -4       60.47      107.79     54.38 o 
  -3  19  -4      252.25      122.62     57.20 o 
  -2  19  -4      122.78       94.47     51.28 o 
  -1  19  -4      639.59      609.66     49.20 o 
   0  19  -4      191.01      264.20     33.96 o 
   1  19  -4       65.35       75.27     20.51 o 
   2  19  -4      145.72      119.25     18.57 o 
   3  19  -4      742.93      733.52     36.55 o 
   4  19  -4      542.09      554.37     33.59 o 
   5  19  -4      371.06      346.86     32.72 o 
   6  19  -4       72.06       43.73     18.76 o 
   7  19  -4       18.89        3.07     17.29 o 
   8  19  -4        0.98       23.39     19.00 o 
  -3  20  -4      262.50      217.67     68.77 o 
  -2  20  -4      913.21     1125.23    127.10 o 
  -1  20  -4      967.26     1035.01     79.65 o 
   0  20  -4     1922.18     2079.75     86.81 o 
   1  20  -4     1429.69     1481.34     62.69 o 
   2  20  -4     1122.24     1108.03     46.39 o 
   3  20  -4      204.94      193.28     24.64 o 
   4  20  -4      172.08      161.46     22.02 o 
   5  20  -4      341.92      322.22     37.53 o 
   6  20  -4      749.22      768.07     47.60 o 
   7  20  -4      429.02      413.30     37.12 o 
  -3  21  -4      196.48       87.06     63.60 o 
  -2  21  -4      406.66      467.22     63.24 o 
  -1  21  -4      253.34      274.61     57.66 o 
   0  21  -4       55.82       63.06     25.27 o 
   1  21  -4     1173.41     1031.94     62.03 o 
   2  21  -4      335.77      307.76     28.06 o 
   3  21  -4      388.42      410.38     33.60 o 
   4  21  -4      966.82      936.88     54.61 o 
   5  21  -4      267.05      240.38     35.31 o 
   6  21  -4      206.92      215.18     29.69 o 
  -2  22  -4       70.96       86.98     37.71 o 
  -1  22  -4      133.32      174.10     66.00 o 
   0  22  -4      373.66      383.77     77.65 o 
   1  22  -4      157.71       94.98     28.10 o 
   2  22  -4       48.26       -4.39     18.28 o 
   3  22  -4       49.41       79.03     21.46 o 
   4  22  -4      120.34      138.70     22.54 o 
   5  22  -4      409.53      391.21     99.50 o 
   6  22  -4      173.70      183.80     29.55 o 
  -1  23  -4       29.43       28.76     33.65 o 
   0  23  -4       27.75        8.15     29.13 o 
   1  23  -4      337.13      451.04     46.22 o 
   2  23  -4      844.51      916.52     62.33 o 
   3  23  -4      941.18      847.96     49.99 o 
   4  23  -4     1118.37     1121.33     51.31 o 
   5  23  -4      345.71      362.18     52.82 o 
   1  24  -4      139.14      128.67     33.02 o 
   2  24  -4       87.61       92.22     29.18 o 
   3  24  -4       62.91       64.62     22.92 o 
  -8   1  -3      169.93      136.98     41.76 o 
  -7   1  -3       77.49       35.50     35.26 o 
  -6   1  -3        1.51        9.05     21.38 o 
  -5   1  -3     2149.80     2009.18     76.18 o 
  -4   1  -3      804.70      749.61     27.16 o 
  -3   1  -3     2833.07     3181.25     70.09 o 
  -2   1  -3     2118.13     1956.84     45.11 o 
  -1   1  -3     1960.97     1983.71     39.65 o 
   0   1  -3     1452.22     1451.60     30.89 o 
   1   1  -3    22388.38    22392.74    363.68 o 
   2   1  -3     7466.08     6920.21    128.97 o 
   3   1  -3     1176.45     1143.01     26.59 o 
   4   1  -3       63.86       84.79      6.80 o 
   5   1  -3     3874.32     3764.02     72.13 o 
   6   1  -3     3275.88     3323.16     56.55 o 
   7   1  -3     5502.45     5534.05     98.71 o 
   8   1  -3     3492.59     3502.63     73.09 o 
   9   1  -3       80.37       53.85     11.24 o 
  10   1  -3      154.46      152.75     18.80 o 
  11   1  -3       36.35       22.30     16.28 o 
  -8   2  -3      147.79      126.69     39.88 o 
  -7   2  -3      591.82      510.82     61.91 o 
  -6   2  -3      718.19      693.27     65.33 o 
  -5   2  -3     1595.75     1609.68     65.92 o 
  -4   2  -3     1134.39     1088.54     39.61 o 
  -3   2  -3     4583.17     4875.77     98.56 o 
  -2   2  -3     2508.84     2494.04     57.47 o 
  -1   2  -3     4498.02     4181.92     84.50 o 
   0   2  -3      250.05      202.20      9.54 o 
   1   2  -3    13420.55    13126.45    238.64 o 
   2   2  -3    14651.14    14267.81    258.43 o 
   3   2  -3     1775.21     1494.33     30.77 o 
   4   2  -3     2486.98     2470.20     42.39 o 
   5   2  -3     2967.21     2999.66     54.29 o 
   6   2  -3     2772.85     2818.27     49.46 o 
   7   2  -3       99.81      106.73     10.17 o 
   8   2  -3      100.40      111.86     14.19 o 
   9   2  -3       91.28       97.18     13.25 o 
  10   2  -3      621.89      706.70     42.07 o 
  11   2  -3      658.99      662.63     44.36 o 
  -8   3  -3      162.10      105.33     38.53 o 
  -7   3  -3      750.81      694.37     71.03 o 
  -6   3  -3      132.91       93.89     29.43 o 
  -5   3  -3       78.15       76.49     18.86 o 
  -4   3  -3      381.56      393.17     31.11 o 
  -3   3  -3      393.35      415.83     27.62 o 
  -2   3  -3     1524.44     1433.72     42.27 o 
  -1   3  -3     1387.46     1606.51     43.94 o 
   0   3  -3     7186.58     7073.74    151.23 o 
   1   3  -3    11114.80    11417.11    209.09 o 
   2   3  -3      790.87      833.33     21.91 o 
   3   3  -3     3329.58     3044.27     49.01 o 
   4   3  -3      644.27      662.07     16.91 o 
   5   3  -3     1096.21     1074.98     25.13 o 
   6   3  -3      265.57      265.53     12.88 o 
   7   3  -3       61.85       83.68     11.66 o 
   8   3  -3      367.42      371.91     22.91 o 
   9   3  -3        4.65       -1.72     14.38 o 
  10   3  -3       54.03       46.71     13.34 o 
  11   3  -3       43.23       62.95     22.55 o 
  -8   4  -3      147.48       65.27     33.90 o 
  -7   4  -3      679.65      653.27     68.00 o 
  -6   4  -3      162.51      147.92     45.00 o 
  -5   4  -3     2475.93     2321.49     85.59 o 
  -4   4  -3     3353.29     3271.02    100.24 o 
  -3   4  -3      114.23       78.52     11.84 o 
  -2   4  -3     3963.97     4060.02     81.47 o 
  -1   4  -3     2633.86     2658.11     65.89 o 
   0   4  -3     1239.65     1101.83     32.61 o 
   1   4  -3    11924.91    11767.50    213.38 o 
   2   4  -3     7744.40     7765.20    144.81 o 
   3   4  -3     9591.03     9585.09    130.57 o 
   4   4  -3     4536.81     4194.98     61.78 o 
   5   4  -3     3373.42     3249.90     55.90 o 
   6   4  -3      288.14      316.85     13.79 o 
   7   4  -3       23.10       35.40      9.59 o 
   8   4  -3     1245.68     1220.05     39.92 o 
   9   4  -3     1827.27     1801.03     98.24 o 
  10   4  -3     1939.40     1981.91     73.12 o 
  11   4  -3     1243.11     1373.17     52.10 o 
  -8   5  -3      307.73      301.01     53.67 o 
  -7   5  -3     1436.57     1347.05     95.01 o 
  -6   5  -3     1734.29     1762.84     75.91 o 
  -5   5  -3      910.78      958.45     52.54 o 
  -4   5  -3      543.91      568.38     37.80 o 
  -3   5  -3     1398.25     1438.04     38.91 o 
  -2   5  -3     2068.46     2250.50     54.55 o 
  -1   5  -3     5451.81     5551.92    121.51 o 
   0   5  -3     1663.25     1551.87     41.56 o 
   1   5  -3     7781.54     7637.27    163.78 o 
   2   5  -3     1262.01     1289.09     29.96 o 
   3   5  -3     7202.92     7478.47     93.47 o 
   4   5  -3      420.30      442.75     11.75 o 
   5   5  -3     1601.38     1585.75     32.35 o 
   6   5  -3     1895.56     1854.03     41.31 o 
   7   5  -3     2470.02     2216.06     48.54 o 
   8   5  -3      251.87      194.47     19.57 o 
   9   5  -3      687.84      684.38     56.46 o 
  10   5  -3      430.88      406.97     42.65 o 
  11   5  -3        1.94       -2.60     13.01 o 
  -8   6  -3       70.58       69.72     36.65 o 
  -7   6  -3       45.70       20.43     20.62 o 
  -6   6  -3      146.58      133.06     21.72 o 
  -5   6  -3      202.81      232.74     35.58 o 
  -4   6  -3      410.21      401.99     30.37 o 
  -3   6  -3     1806.28     1967.93     65.95 o 
  -2   6  -3      899.79      846.54     26.19 o 
  -1   6  -3      948.87      950.00     31.32 o 
   0   6  -3     2912.57     2906.16     70.58 o 
   1   6  -3      320.32      354.45     16.33 o 
   2   6  -3     4521.05     4363.65     78.45 o 
   3   6  -3      239.87      243.44      8.17 o 
   4   6  -3     1102.36     1081.11     20.62 o 
   5   6  -3      477.10      498.75     15.46 o 
   6   6  -3      423.33      427.88     19.44 o 
   7   6  -3      513.15      515.69     24.11 o 
   8   6  -3       68.53       82.81     11.15 o 
   9   6  -3      205.56      134.77     19.87 o 
  10   6  -3       45.50       48.60     20.04 o 
  11   6  -3      100.14       69.36     27.55 o 
  -8   7  -3     1018.24     1122.43    147.58 o 
  -7   7  -3     1693.38     1556.75    179.11 o 
  -6   7  -3      535.88      646.59     39.88 o 
  -5   7  -3      958.33      881.03     43.31 o 
  -4   7  -3      200.39      205.44     23.74 o 
  -3   7  -3      836.19      843.64     38.51 o 
  -2   7  -3        6.29       21.54      8.02 o 
  -1   7  -3    14389.91    14544.92    268.80 o 
   0   7  -3     5292.12     4806.12    108.18 o 
   1   7  -3     3408.64     3436.55     80.70 o 
   2   7  -3     1060.77     1025.80     23.03 o 
   3   7  -3     1177.62     1265.33     21.31 o 
   4   7  -3      194.84      226.84      9.38 o 
   5   7  -3     3686.10     3812.21     55.57 o 
   6   7  -3     2436.44     2350.35     55.60 o 
   7   7  -3     2127.82     2073.38     57.03 o 
   8   7  -3      299.97      346.90     25.36 o 
   9   7  -3     1349.65     1500.42     57.50 o 
  10   7  -3      307.41      350.09     35.46 o 
  11   7  -3       33.49       55.01     28.00 o 
  -8   8  -3       66.13       10.29     47.23 o 
  -7   8  -3      224.69      238.09     34.89 o 
  -6   8  -3      489.71      541.82     37.23 o 
  -5   8  -3      385.31      276.19     29.16 o 
  -4   8  -3     1208.13     1209.17     51.85 o 
  -3   8  -3     2507.42     2525.91     79.87 o 
  -2   8  -3      387.94      348.49     19.28 o 
  -1   8  -3      346.53      339.81     22.11 o 
   0   8  -3     1248.32     1212.22     32.61 o 
   1   8  -3     3302.63     3321.65     61.24 o 
   2   8  -3      660.43      677.04     18.97 o 
   3   8  -3      491.61      445.36     13.25 o 
   4   8  -3      155.04      151.99     11.01 o 
   5   8  -3      109.94       80.60      8.19 o 
   6   8  -3      876.50      885.86     21.77 o 
   7   8  -3      114.99      108.71     14.61 o 
   8   8  -3      259.99      219.63     19.13 o 
   9   8  -3      475.95      533.09     36.75 o 
  10   8  -3      304.36      295.33     35.31 o 
  11   8  -3      163.60      175.82     52.61 o 
  -8   9  -3      227.37      188.93     69.57 o 
  -7   9  -3      292.47      326.79     50.66 o 
  -6   9  -3      530.10      579.58     45.25 o 
  -5   9  -3      217.31      228.27     27.48 o 
  -4   9  -3      365.06      371.59     36.69 o 
  -3   9  -3      244.59      254.43     23.86 o 
  -2   9  -3     1703.02     1614.72     46.59 o 
  -1   9  -3      237.31      248.09     15.38 o 
   0   9  -3     2347.83     2259.59     53.27 o 
   1   9  -3      416.85      461.45     15.81 o 
   2   9  -3     4920.89     4856.32     82.32 o 
   3   9  -3     1954.29     2036.87     33.98 o 
   4   9  -3       51.14       50.65      6.80 o 
   5   9  -3      609.91      580.36     21.03 o 
   6   9  -3      241.82      304.64     16.39 o 
   7   9  -3     1031.58     1015.81     46.12 o 
   8   9  -3      711.95      661.42     31.83 o 
   9   9  -3      328.86      328.58     24.94 o 
  10   9  -3       41.85       36.25     21.62 o 
  11   9  -3       62.79       49.03     30.04 o 
  -8  10  -3       40.93      111.42     60.45 o 
  -7  10  -3       82.27       62.92     33.63 o 
  -6  10  -3      836.74      729.28     68.27 o 
  -5  10  -3     1111.56     1308.10     78.62 o 
  -4  10  -3     1460.74     1526.67     61.03 o 
  -3  10  -3     3602.50     3555.26    107.57 o 
  -2  10  -3     1337.58     1333.64     42.40 o 
  -1  10  -3     2187.24     2242.04     54.82 o 
   0  10  -3      380.78      416.76     18.01 o 
   1  10  -3     1844.75     1785.66     36.24 o 
   2  10  -3     4744.04     4775.82     80.61 o 
   3  10  -3     2799.04     2717.86     48.49 o 
   4  10  -3     2126.08     2087.59     39.06 o 
   5  10  -3     2207.40     2252.85     48.50 o 
   6  10  -3     1082.18      982.89     31.19 o 
   7  10  -3        6.84       10.53      7.92 o 
   8  10  -3      390.80      390.20     19.93 o 
   9  10  -3      494.17      530.77     29.95 o 
  10  10  -3     1150.09     1161.82     59.40 o 
  -7  11  -3      444.13      565.57     65.89 o 
  -6  11  -3       10.85        8.37     25.30 o 
  -5  11  -3       31.49       12.62     21.25 o 
  -4  11  -3      129.83      107.37     25.27 o 
  -3  11  -3      320.67      336.80     28.64 o 
  -2  11  -3     1657.22     1616.85     51.30 o 
  -1  11  -3     2123.55     2239.82     51.59 o 
   0  11  -3     2180.88     2199.90     49.67 o 
   1  11  -3     3363.00     3413.42     62.53 o 
   2  11  -3        2.05       -3.55      5.61 o 
   3  11  -3      512.47      521.27     16.51 o 
   4  11  -3      344.68      337.31     12.23 o 
   5  11  -3      838.58      832.86     27.13 o 
   6  11  -3      749.63      751.08     26.56 o 
   7  11  -3      554.85      541.96     23.09 o 
   8  11  -3      365.24      312.24     18.20 o 
   9  11  -3      519.55      557.52     23.95 o 
  10  11  -3      157.64      131.87     26.79 o 
  -7  12  -3        8.87       17.84     30.29 o 
  -6  12  -3       40.51       18.57     29.04 o 
  -5  12  -3     1048.70      992.31     57.26 o 
  -4  12  -3      647.51      684.11     53.49 o 
  -3  12  -3      354.86      340.69     38.09 o 
  -2  12  -3      738.96      710.21     33.15 o 
  -1  12  -3      399.60      427.44     32.85 o 
   0  12  -3     1290.47     1398.96     36.41 o 
   1  12  -3      475.61      494.62     21.73 o 
   2  12  -3     1101.61     1163.62     37.49 o 
   3  12  -3      327.86      291.47     14.67 o 
   4  12  -3     2338.54     2304.94     36.22 o 
   5  12  -3      754.49      778.96     30.43 o 
   6  12  -3      186.23      151.61     14.22 o 
   7  12  -3      182.96      186.93     15.74 o 
   8  12  -3      420.15      413.52     25.82 o 
   9  12  -3       68.74       56.24     16.22 o 
  10  12  -3       90.99       80.33     13.33 o 
  -7  13  -3      351.82      280.90     53.54 o 
  -6  13  -3      490.99      588.51     66.02 o 
  -5  13  -3      364.10      348.76    102.76 o 
  -4  13  -3        7.50      -18.98     18.98 o 
  -3  13  -3      178.09      211.50     32.56 o 
  -2  13  -3      662.36      582.52     38.53 o 
  -1  13  -3      208.24      213.88     18.71 o 
   0  13  -3     1292.73     1225.66     35.26 o 
   1  13  -3     2804.02     2711.40     57.82 o 
   2  13  -3     1468.42     1431.05     36.93 o 
   3  13  -3      310.07      290.30     15.95 o 
   4  13  -3      320.35      367.04     17.07 o 
   5  13  -3      224.04      214.76     16.58 o 
   6  13  -3     4975.80     5118.76     96.65 o 
   7  13  -3     1329.79     1339.07     42.80 o 
   8  13  -3      786.39      763.76     30.47 o 
   9  13  -3      245.33      328.48     30.61 o 
  10  13  -3      101.56       85.89     15.20 o 
  -7  14  -3       89.95       63.49     36.32 o 
  -6  14  -3       77.59       95.77     35.48 o 
  -5  14  -3      172.94      152.37     37.10 o 
  -4  14  -3      150.57      118.27     44.83 o 
  -3  14  -3      383.91      406.07     42.86 o 
  -2  14  -3      381.65      429.87     31.11 o 
  -1  14  -3      268.04      280.03     24.66 o 
   0  14  -3      138.73      141.82     16.18 o 
   1  14  -3      257.68      250.76     16.96 o 
   2  14  -3     1453.76     1363.13     37.53 o 
   3  14  -3       80.98       67.88      9.81 o 
   4  14  -3      355.86      350.64     17.85 o 
   5  14  -3     1737.00     1729.32     44.04 o 
   6  14  -3      182.41      195.42     17.71 o 
   7  14  -3       18.56       -0.99     10.30 o 
   8  14  -3      136.81       97.27     16.35 o 
   9  14  -3      135.90      137.41     16.95 o 
  -6  15  -3      342.43      446.73     70.10 o 
  -5  15  -3      241.77      154.36     42.09 o 
  -4  15  -3      155.09      193.62     40.32 o 
  -3  15  -3      135.82       95.74     27.78 o 
  -2  15  -3       95.86      102.12     21.99 o 
  -1  15  -3      284.75      245.38     29.22 o 
   0  15  -3     1751.86     1667.11     58.68 o 
   1  15  -3      675.04      699.95     31.33 o 
   2  15  -3      391.22      365.03     23.77 o 
   3  15  -3      100.59       89.99     11.52 o 
   4  15  -3      339.92      351.10     18.75 o 
   5  15  -3      357.20      350.02     26.16 o 
   6  15  -3      492.14      492.53     25.59 o 
   7  15  -3     1480.83     1431.54     43.66 o 
   8  15  -3      328.31      351.62     23.89 o 
   9  15  -3      121.50       80.37     15.75 o 
  -6  16  -3      159.20      167.00     44.52 o 
  -5  16  -3      387.16      397.54     55.94 o 
  -4  16  -3     1415.51     1358.69    128.71 o 
  -3  16  -3     1452.54     1460.99     83.76 o 
  -2  16  -3     1280.53     1324.14     88.49 o 
  -1  16  -3        1.32        0.24     16.32 o 
   0  16  -3       15.56       12.65     11.93 o 
   1  16  -3     1283.04     1307.13     43.75 o 
   2  16  -3     2661.67     2777.19     69.27 o 
   3  16  -3     3721.84     3813.13     87.77 o 
   4  16  -3     2124.68     2070.81     52.65 o 
   5  16  -3     2198.35     2247.41     63.33 o 
   6  16  -3      395.94      446.67     28.57 o 
   7  16  -3      122.99      119.63     20.93 o 
   8  16  -3        1.36       -8.34     11.80 o 
   9  16  -3      316.63      328.68     32.08 o 
  -6  17  -3      125.37      150.92     61.68 o 
  -5  17  -3       57.68       78.58     49.74 o 
  -4  17  -3       37.92      -13.27     32.95 o 
  -3  17  -3        4.58       28.03     23.29 o 
  -2  17  -3      255.57      277.73     34.27 o 
  -1  17  -3      226.83      279.62     32.51 o 
   0  17  -3      855.08      853.13     44.51 o 
   1  17  -3      311.42      349.85     25.45 o 
   2  17  -3      161.51      127.15     27.25 o 
   3  17  -3       34.02       47.00     13.25 o 
   4  17  -3      258.98      217.30     18.02 o 
   5  17  -3      360.11      347.26     27.29 o 
   6  17  -3      788.62      794.76     38.51 o 
   7  17  -3       57.05       57.51     15.99 o 
   8  17  -3        7.79       16.33     14.69 o 
  -5  18  -3      148.52       92.60     52.67 o 
  -4  18  -3      248.20      317.63     71.54 o 
  -3  18  -3      543.18      623.07     93.03 o 
  -2  18  -3      392.59      462.27     42.96 o 
  -1  18  -3      216.10      283.06     33.98 o 
   0  18  -3      177.65      171.01     20.45 o 
   1  18  -3      506.75      514.55     31.17 o 
   2  18  -3      149.87      170.35     19.44 o 
   3  18  -3      279.39      299.34     25.95 o 
   4  18  -3      615.71      601.96     28.58 o 
   5  18  -3     1026.01      946.22     48.17 o 
   6  18  -3      722.18      787.99     64.41 o 
   7  18  -3      115.69      103.94     19.38 o 
   8  18  -3       93.28       99.84     20.94 o 
  -5  19  -3      137.59      103.69     55.23 o 
  -4  19  -3      404.26      440.46     83.49 o 
  -3  19  -3      161.72      130.13     56.94 o 
  -2  19  -3      503.20      546.52     47.22 o 
  -1  19  -3      958.17      890.72     57.12 o 
   0  19  -3     1476.52     1588.49     60.21 o 
   1  19  -3      200.65      191.97     21.35 o 
   2  19  -3      229.19      212.86     21.61 o 
   3  19  -3      230.89      229.79     24.38 o 
   4  19  -3      251.30      235.24     21.19 o 
   5  19  -3      427.35      478.93     55.70 o 
   6  19  -3      577.54      545.68     39.60 o 
   7  19  -3      549.27      487.05     38.70 o 
  -4  20  -3       17.34      -23.83     41.15 o 
  -3  20  -3      418.42      480.29     90.36 o 
  -2  20  -3      147.60      142.53     38.56 o 
  -1  20  -3       61.86       43.85     32.52 o 
   0  20  -3      236.51      274.31     40.63 o 
   1  20  -3      157.38      191.03     22.37 o 
   2  20  -3       36.92       37.24     15.26 o 
   3  20  -3      325.01      331.75     28.98 o 
   4  20  -3      135.64      129.71     21.03 o 
   5  20  -3      159.43      132.59     27.73 o 
   6  20  -3        0.83      -14.35     16.00 o 
   7  20  -3       24.77       55.75     21.19 o 
  -3  21  -3       24.47       60.08     50.91 o 
  -2  21  -3      218.48      268.69     48.96 o 
  -1  21  -3      782.52      848.11     68.77 o 
   0  21  -3      720.61      740.60     55.22 o 
   1  21  -3      977.79     1062.10     47.06 o 
   2  21  -3      457.40      470.53     37.51 o 
   3  21  -3       32.56       11.60     15.88 o 
   4  21  -3      109.59       86.54     16.19 o 
   5  21  -3      735.95      735.99     46.94 o 
   6  21  -3      170.09      132.53     26.76 o 
  -3  22  -3      600.83      716.48    116.44 o 
  -2  22  -3      558.86      674.49     72.85 o 
  -1  22  -3      196.05      199.54     34.72 o 
   0  22  -3       66.52       32.89     24.16 o 
   1  22  -3      695.97      757.47     41.39 o 
   2  22  -3      289.45      319.52     31.75 o 
   3  22  -3      602.16      622.87     45.36 o 
   4  22  -3     1136.56     1171.20     68.43 o 
   5  22  -3      490.79      495.51     70.22 o 
  -2  23  -3        0.68      -20.13     54.16 o 
  -1  23  -3      126.58       79.01     29.19 o 
   0  23  -3       97.82       54.29     26.39 o 
   1  23  -3        2.75       -3.78     20.21 o 
   2  23  -3      119.57      118.40     24.31 o 
   3  23  -3       74.86       87.50     21.51 o 
   4  23  -3       45.69       36.12     25.25 o 
   0  24  -3       11.67      -11.81     25.10 o 
   1  24  -3      280.53      308.27     40.93 o 
   2  24  -3      254.79      242.60     30.55 o 
   3  24  -3      536.32      529.79     67.69 o 
  -9   0  -2      186.72      163.72     64.24 o 
  -8   0  -2     1088.82      871.31    116.28 o 
  -7   0  -2      926.53      883.35    104.50 o 
  -6   0  -2     2478.43     2501.80    159.89 o 
  -5   0  -2     2565.16     2377.23     96.38 o 
  -4   0  -2      708.72      710.36     42.86 o 
  -3   0  -2     1406.63     1421.74     57.70 o 
  -2   0  -2      296.40      227.93     30.36 o 
  -1   0  -2      518.06      461.39     24.48 o 
   0   0  -2      730.44      637.46     26.19 o 
   1   0  -2    19594.37    19532.65    557.08 o 
   2   0  -2     5863.82     5997.33    252.30 o 
   3   0  -2     4415.26     3956.37    124.15 o 
   4   0  -2     2042.16     1808.29     57.05 o 
   5   0  -2     7069.10     7393.92    190.86 o 
   6   0  -2     9766.85    10165.90    186.02 o 
   7   0  -2     6027.72     6101.13    159.11 o 
   8   0  -2     1759.02     1771.95     86.02 o 
   9   0  -2      370.98      363.23     41.34 o 
  10   0  -2      394.32      351.77     35.58 o 
  11   0  -2       75.69      120.58     64.64 o 
  -9   1  -2      166.56      130.49     42.30 o 
  -8   1  -2       49.60       27.28     29.40 o 
  -7   1  -2      194.77      211.76     41.59 o 
  -6   1  -2     1467.52     1372.90    149.92 o 
  -5   1  -2     1727.80     1802.64     80.08 o 
  -4   1  -2     2651.58     2596.09     78.75 o 
  -3   1  -2      802.33      724.31     30.91 o 
  -2   1  -2     1815.35     1870.22     43.50 o 
  -1   1  -2     2846.58     2568.74     60.38 o 
   0   1  -2     5842.89     5753.38    119.98 o 
   1   1  -2     2170.40     2145.81     48.12 o 
   2   1  -2     3877.31     4123.75     88.38 o 
   3   1  -2      626.68      707.31     19.61 o 
   4   1  -2      541.57      489.31     19.52 o 
   5   1  -2     1561.33     1541.85     33.32 o 
   6   1  -2      326.16      340.85     15.46 o 
   7   1  -2      163.21      192.44     14.79 o 
   8   1  -2      289.98      340.21     25.76 o 
   9   1  -2      672.04      693.64     30.52 o 
  10   1  -2       88.71       81.37     19.77 o 
  11   1  -2      265.84      299.56     50.06 o 
  -9   2  -2      411.99      351.92     59.02 o 
  -8   2  -2      638.76      576.38     67.40 o 
  -7   2  -2     2244.30     2374.98    121.23 o 
  -6   2  -2      180.92      184.09     36.41 o 
  -5   2  -2      612.23      586.11     43.50 o 
  -4   2  -2      381.08      397.02     18.94 o 
  -3   2  -2     1235.67     1301.19     40.80 o 
  -2   2  -2     2680.22     2727.46     75.43 o 
  -1   2  -2     2132.85     2258.93     56.12 o 
   0   2  -2     5230.81     5271.38    111.10 o 
   1   2  -2     6704.77     6872.69    142.23 o 
   2   2  -2      749.84      685.46     19.79 o 
   3   2  -2      884.28      856.17     19.72 o 
   4   2  -2      539.56      489.39     14.28 o 
   5   2  -2     2646.51     2737.56     52.16 o 
   6   2  -2     3334.71     3415.97     64.77 o 
   7   2  -2     2806.20     2797.20     63.68 o 
   8   2  -2      295.73      272.85     37.82 o 
   9   2  -2      610.06      627.05     32.37 o 
  10   2  -2       58.55       74.67     15.16 o 
  11   2  -2       23.73       15.97     15.60 o 
  -9   3  -2      626.73      656.88     77.12 o 
  -8   3  -2      374.08      346.38     54.57 o 
  -7   3  -2      663.27      694.53    123.05 o 
  -6   3  -2      693.22      731.85     92.61 o 
  -5   3  -2     6114.90     6454.58    210.31 o 
  -4   3  -2     3466.75     3253.26     91.25 o 
  -3   3  -2    17031.50    18023.30    412.81 o 
  -2   3  -2      942.37      859.43     28.35 o 
  -1   3  -2     1430.92     1506.23     45.54 o 
   0   3  -2     5158.15     5168.69    110.41 o 
   1   3  -2    54933.37    53465.92    945.80 o 
   2   3  -2     6204.92     6448.68    135.55 o 
   3   3  -2    25067.18    24674.51    344.98 o 
   4   3  -2     8956.27     8932.59    131.95 o 
   5   3  -2     6936.40     7359.79    119.11 o 
   6   3  -2      796.78      777.26     27.14 o 
   7   3  -2      780.45      799.07     36.01 o 
   8   3  -2       45.32       29.50     13.55 o 
   9   3  -2     1508.77     1722.82    119.66 o 
  10   3  -2     1241.88     1345.84     48.14 o 
  11   3  -2      672.81      658.75     59.86 o 
  -9   4  -2      350.77      255.56     51.75 o 
  -8   4  -2      280.48      268.24     51.34 o 
  -7   4  -2      837.83      936.50     77.37 o 
  -6   4  -2      260.21      243.61     36.89 o 
  -5   4  -2     1786.73     1856.90     84.35 o 
  -4   4  -2       78.80       85.29     25.14 o 
  -3   4  -2      416.28      441.70     21.61 o 
  -2   4  -2      155.37      174.83     11.23 o 
  -1   4  -2      214.17      200.70     15.44 o 
   0   4  -2     4517.40     4653.98     99.68 o 
   1   4  -2     4178.82     4498.76     96.87 o 
   2   4  -2     3822.04     3838.47     61.09 o 
   3   4  -2     4330.76     4497.89     64.24 o 
   4   4  -2      417.79      415.10     13.38 o 
   5   4  -2     4858.96     5528.63     92.74 o 
   6   4  -2     1424.35     1397.86     32.90 o 
   7   4  -2      885.88      871.06     37.89 o 
   8   4  -2       63.21       44.94     13.41 o 
   9   4  -2      230.32      263.18     33.89 o 
  10   4  -2        1.29       -8.03     18.66 o 
  11   4  -2       99.26       76.63     21.96 o 
  -9   5  -2      169.73      169.08     44.79 o 
  -8   5  -2      159.95      241.43     60.45 o 
  -7   5  -2       16.87       21.00     36.36 o 
  -6   5  -2      893.51     1035.43     64.62 o 
  -5   5  -2        8.57       15.49     16.95 o 
  -4   5  -2     1266.68     1237.58     48.09 o 
  -3   5  -2     1280.90     1243.87     45.94 o 
  -2   5  -2     6082.52     5854.41    127.12 o 
  -1   5  -2     7472.95     7558.10    193.02 o 
   0   5  -2     6826.78     6932.92    144.67 o 
   1   5  -2     1739.09     1696.14     36.18 o 
   2   5  -2     5071.67     4992.12     75.21 o 
   3   5  -2      950.85      956.29     17.49 o 
   4   5  -2     6434.18     6195.05     95.13 o 
   5   5  -2      212.65      196.16     12.54 o 
   6   5  -2      307.87      329.80     19.50 o 
   7   5  -2      318.84      324.78     23.20 o 
   8   5  -2      336.30      311.92     25.16 o 
   9   5  -2      831.81      786.11     45.17 o 
  10   5  -2      578.20      627.26     69.60 o 
  11   5  -2      123.41      127.05     30.97 o 
  -9   6  -2      622.48      594.74     71.86 o 
  -8   6  -2     1915.47     1919.33     86.91 o 
  -7   6  -2     1953.05     2290.68     85.75 o 
  -6   6  -2      707.46      650.19     41.42 o 
  -5   6  -2     1745.78     1665.25     81.48 o 
  -4   6  -2      366.67      391.95     27.92 o 
  -3   6  -2     3909.44     3954.84    110.60 o 
  -2   6  -2     6942.55     6890.74    151.70 o 
  -1   6  -2     4155.63     4167.35    109.69 o 
   0   6  -2    12317.15    11601.10    276.56 o 
   1   6  -2     3011.79     3177.28     58.91 o 
   2   6  -2     1549.10     1650.37     29.99 o 
   3   6  -2     5478.47     5709.24     76.79 o 
   4   6  -2     5797.37     6542.30    100.99 o 
   5   6  -2     4103.63     4345.27     85.93 o 
   6   6  -2     1450.95     1303.00     36.65 o 
   7   6  -2      670.61      676.08     26.37 o 
   8   6  -2     2130.40     2321.94     75.10 o 
   9   6  -2     1071.05     1086.21     53.60 o 
  10   6  -2       30.76       16.63     24.36 o 
  11   6  -2      184.92      215.32     38.26 o 
  -9   7  -2      166.59      170.11     64.40 o 
  -8   7  -2      119.75      111.03     28.49 o 
  -7   7  -2      157.08      133.39     26.09 o 
  -6   7  -2       31.31       26.97     16.36 o 
  -5   7  -2       68.09      105.09     24.39 o 
  -4   7  -2      431.01      417.38     37.67 o 
  -3   7  -2     1737.41     1991.94     64.69 o 
  -2   7  -2     2828.74     3097.22     72.70 o 
  -1   7  -2     4991.49     5118.69    113.06 o 
   0   7  -2     1288.39     1458.35     34.21 o 
   1   7  -2     2809.55     2813.61     49.50 o 
   2   7  -2      184.42      227.50      9.76 o 
   3   7  -2      475.04      511.18     13.73 o 
   4   7  -2     2022.47     2151.32     33.38 o 
   5   7  -2      650.26      680.06     26.00 o 
   6   7  -2       99.68      133.14     15.76 o 
   7   7  -2       14.92       23.33      9.93 o 
   8   7  -2      449.54      432.72     36.07 o 
   9   7  -2       36.46       27.40     17.49 o 
  10   7  -2      142.94      158.89     32.16 o 
  -8   8  -2     1358.69     1589.62     97.10 o 
  -7   8  -2     1370.19     1345.15     66.55 o 
  -6   8  -2      132.13      191.00     25.62 o 
  -5   8  -2      852.04      699.06     41.32 o 
  -4   8  -2      650.06      676.51     37.26 o 
  -3   8  -2       47.63       31.04     11.42 o 
  -2   8  -2     6747.84     6537.24    143.10 o 
  -1   8  -2     1783.28     1787.44     45.75 o 
   0   8  -2     5091.20     4975.21     87.58 o 
   1   8  -2     3839.50     3890.16     67.54 o 
   2   8  -2     1706.89     1759.63     34.04 o 
   3   8  -2     2766.86     2854.97     40.32 o 
   4   8  -2      207.98      214.96     14.19 o 
   5   8  -2     1203.20     1162.80     34.91 o 
   6   8  -2     1008.93     1060.83     35.16 o 
   7   8  -2      942.01      847.61     33.03 o 
   8   8  -2       36.07       57.42     12.59 o 
   9   8  -2      802.92      639.75     40.35 o 
  10   8  -2       45.50       38.63     25.87 o 
  -8   9  -2      133.17      163.98     64.40 o 
  -7   9  -2      102.58       81.63     27.88 o 
  -6   9  -2       40.90       42.96     17.83 o 
  -5   9  -2      641.53      718.73     41.97 o 
  -4   9  -2     2537.89     2698.13     84.20 o 
  -3   9  -2     7103.56     7384.83    192.93 o 
  -2   9  -2     2699.31     2707.07     59.51 o 
  -1   9  -2     2064.91     2242.91     55.24 o 
   0   9  -2      140.92      143.93     10.54 o 
   1   9  -2     2557.21     2606.88     46.73 o 
   2   9  -2     2314.13     2234.48     43.62 o 
   3   9  -2     1726.40     1752.37     28.15 o 
   4   9  -2     1534.41     1395.79     41.26 o 
   5   9  -2     2411.72     2354.66     43.19 o 
   6   9  -2      243.05      227.61     18.57 o 
   7   9  -2      243.10      271.58     27.79 o 
   8   9  -2       13.82        8.78     11.68 o 
   9   9  -2      501.90      383.18     33.68 o 
  10   9  -2      365.41      451.58     48.92 o 
  -8  10  -2        7.56      -36.68     36.68 o 
  -7  10  -2       48.27       45.55     25.89 o 
  -6  10  -2        8.10       -6.96     19.30 o 
  -5  10  -2      556.96      589.19     39.08 o 
  -4  10  -2      384.42      393.99     30.22 o 
  -3  10  -2     1519.08     1562.83     57.29 o 
  -2  10  -2      163.32      191.55     16.32 o 
  -1  10  -2      370.53      388.26     16.74 o 
   0  10  -2      534.42      544.29     19.80 o 
   1  10  -2      215.45      213.89     10.38 o 
   2  10  -2      227.80      252.54     12.88 o 
   3  10  -2     1797.62     1954.63     32.67 o 
   4  10  -2      114.18      133.66      9.18 o 
   5  10  -2       98.82      130.92     11.45 o 
   6  10  -2      383.10      381.25     24.16 o 
   7  10  -2       26.99        2.98     10.80 o 
   8  10  -2      406.72      400.53     26.29 o 
   9  10  -2        5.54       -0.21     17.14 o 
  10  10  -2       12.13       21.57     26.37 o 
  -8  11  -2      132.05      134.38     44.62 o 
  -7  11  -2        3.43       -2.42     20.65 o 
  -6  11  -2      241.70      252.30     38.24 o 
  -5  11  -2      216.81      207.40     33.00 o 
  -4  11  -2     1951.53     1970.91     89.82 o 
  -3  11  -2     2151.16     2116.45     69.23 o 
  -2  11  -2      204.57      195.85     19.58 o 
  -1  11  -2      774.33      752.30     23.70 o 
   0  11  -2      110.45       92.04      9.83 o 
   1  11  -2      410.26      395.28     17.17 o 
   2  11  -2      618.98      575.24     18.78 o 
   3  11  -2     1235.34     1125.07     30.59 o 
   4  11  -2     2692.51     2660.69     55.43 o 
   5  11  -2     2171.25     2183.49     48.11 o 
   6  11  -2     2139.36     2193.40     49.21 o 
   7  11  -2       19.67        8.28      7.74 o 
   8  11  -2      420.13      367.51     29.61 o 
   9  11  -2      394.49      311.17     24.17 o 
  10  11  -2      503.22      456.72     74.28 o 
  -8  12  -2      326.55      300.47     53.55 o 
  -7  12  -2      365.83      373.98     72.93 o 
  -6  12  -2      389.74      319.47     77.76 o 
  -5  12  -2      126.55      104.73     28.65 o 
  -4  12  -2      298.97      324.23     38.36 o 
  -3  12  -2      419.60      403.62    107.00 o 
  -2  12  -2     1018.09      999.92     33.16 o 
  -1  12  -2     2824.83     2758.15     58.97 o 
   0  12  -2     2386.20     2290.37     50.64 o 
   1  12  -2     3792.20     3621.97     65.90 o 
   2  12  -2      993.21      896.71     32.85 o 
   3  12  -2      797.38      766.40     21.36 o 
   4  12  -2      225.14      229.43     15.56 o 
   5  12  -2     2651.00     2493.22     54.58 o 
   6  12  -2     1047.15      963.17     31.05 o 
   7  12  -2     1050.58     1058.40     33.32 o 
   8  12  -2     1243.50     1250.09     51.19 o 
   9  12  -2      565.83      572.11     33.21 o 
  10  12  -2       63.65       67.98     31.62 o 
  -7  13  -2       30.99       31.24     39.66 o 
  -6  13  -2        5.85       -5.44     22.39 o 
  -5  13  -2       65.96       32.95     23.01 o 
  -4  13  -2       53.88       26.89     20.41 o 
  -3  13  -2       59.36       53.33     20.07 o 
  -2  13  -2      242.78      271.53     28.40 o 
  -1  13  -2      113.22       92.59     17.33 o 
   0  13  -2      274.21      246.11     18.77 o 
   1  13  -2      246.61      262.29     16.03 o 
   2  13  -2     1326.55     1279.56     34.68 o 
   3  13  -2       28.98       23.96      6.97 o 
   4  13  -2      236.48      250.99     16.65 o 
   5  13  -2      101.44       89.58     12.26 o 
   6  13  -2      495.09      507.90     29.70 o 
   7  13  -2      234.31      266.82     18.32 o 
   8  13  -2      142.95      124.58     14.11 o 
   9  13  -2       53.34       46.58     12.32 o 
  -7  14  -2      399.32      457.20     84.45 o 
  -6  14  -2      399.82      362.67     48.49 o 
  -5  14  -2      970.57     1125.74     69.51 o 
  -4  14  -2       62.54       55.53     23.85 o 
  -3  14  -2       97.77      104.14     27.07 o 
  -2  14  -2       58.20       52.07     17.70 o 
  -1  14  -2     1582.83     1548.54     46.51 o 
   0  14  -2     1620.78     1620.31     47.00 o 
   1  14  -2     8028.95     7767.61    140.50 o 
   2  14  -2     1222.19     1279.33     35.10 o 
   3  14  -2      827.62      798.45     24.94 o 
   4  14  -2      554.18      502.44     24.48 o 
   5  14  -2     1439.15     1501.65     40.59 o 
   6  14  -2      409.44      455.22     23.84 o 
   7  14  -2     2310.74     2226.33     54.75 o 
   8  14  -2      575.93      674.03     36.77 o 
   9  14  -2      354.47      377.21     23.90 o 
  -7  15  -2       62.17       10.93     39.24 o 
  -6  15  -2      190.74      141.97     53.63 o 
  -5  15  -2      478.92      423.27     49.99 o 
  -4  15  -2     1497.89     1644.35    127.73 o 
  -3  15  -2     1042.32     1080.74     66.05 o 
  -2  15  -2       72.49       67.94     19.78 o 
  -1  15  -2      166.43      145.87     17.27 o 
   0  15  -2       87.69       80.06     15.63 o 
   1  15  -2     1510.08     1480.93     66.92 o 
   2  15  -2     1975.16     2110.92     55.89 o 
   3  15  -2     1195.54     1200.08     31.69 o 
   4  15  -2     1722.69     1726.18     52.13 o 
   5  15  -2     2080.12     1948.55     48.90 o 
   6  15  -2      363.76      424.16     23.85 o 
   7  15  -2        8.90        8.32     11.17 o 
   8  15  -2      226.09      212.91     19.06 o 
   9  15  -2      254.65      239.50     27.91 o 
  -6  16  -2       36.72       20.36     47.18 o 
  -5  16  -2      159.19      134.63     33.69 o 
  -4  16  -2      112.91       59.00     25.07 o 
  -3  16  -2       75.57       52.97     25.56 o 
  -2  16  -2       17.00       17.55     17.37 o 
  -1  16  -2      129.99      109.46     16.23 o 
   0  16  -2      149.54      138.98     17.25 o 
   1  16  -2       14.55       16.49     11.14 o 
   2  16  -2      223.02      256.26     22.72 o 
   3  16  -2       12.23        2.53     12.18 o 
   4  16  -2      143.61      151.66     27.66 o 
   5  16  -2      152.00      134.35     18.42 o 
   6  16  -2       51.93       26.21     11.71 o 
   7  16  -2      200.38      223.95     19.69 o 
   8  16  -2      194.76      196.93     19.67 o 
  -6  17  -2      297.97      275.57     70.05 o 
  -5  17  -2      536.33      435.78     82.00 o 
  -4  17  -2     3084.57     3113.99    135.84 o 
  -3  17  -2     1845.95     1935.00    113.31 o 
  -2  17  -2     1803.98     1975.15     78.66 o 
  -1  17  -2      377.72      391.46     37.01 o 
   0  17  -2      115.00      110.96     17.04 o 
   1  17  -2      329.82      421.66     26.87 o 
   2  17  -2     2597.16     2613.86     75.75 o 
   3  17  -2     1604.96     1588.68     61.80 o 
   4  17  -2     2072.64     2044.45     68.60 o 
   5  17  -2     1886.16     1822.62     57.32 o 
   6  17  -2      526.50      533.84     36.32 o 
   7  17  -2      234.46      214.13     21.94 o 
   8  17  -2       83.38       76.17     16.43 o 
  -6  18  -2      253.45      275.67     74.16 o 
  -5  18  -2      413.84      472.18     87.33 o 
  -4  18  -2      213.01      237.63     41.28 o 
  -3  18  -2      406.37      471.47     52.30 o 
  -2  18  -2      628.38      607.24     54.37 o 
  -1  18  -2      208.80      205.59     31.53 o 
   0  18  -2     1819.83     1921.71     57.76 o 
   1  18  -2     1761.17     1725.96     54.17 o 
   2  18  -2     1289.01     1212.25     48.65 o 
   3  18  -2       87.79       73.57     15.89 o 
   4  18  -2      265.77      278.15     30.07 o 
   5  18  -2      573.56      592.64     57.89 o 
   6  18  -2      551.93      547.19     37.22 o 
   7  18  -2      284.44      311.29     27.70 o 
   8  18  -2      143.20      145.97     23.21 o 
  -5  19  -2       98.58       94.94     52.56 o 
  -4  19  -2      215.68      218.86     42.37 o 
  -3  19  -2      214.69      198.83     39.70 o 
  -2  19  -2       65.95       51.18     26.08 o 
  -1  19  -2      153.97      156.74     27.69 o 
   0  19  -2      164.06      185.53     21.66 o 
   1  19  -2       49.78       48.71     14.75 o 
   2  19  -2      279.90      223.43     23.00 o 
   3  19  -2      374.09      343.39     26.53 o 
   4  19  -2      307.25      336.30     31.17 o 
   5  19  -2      214.35      272.66     29.16 o 
   6  19  -2      128.09      160.14     24.75 o 
   7  19  -2       21.00       27.84     19.07 o 
  -5  20  -2      153.52      254.08     72.34 o 
  -4  20  -2       25.54       22.66     42.06 o 
  -3  20  -2       93.37       56.40     30.49 o 
  -2  20  -2      626.67      646.42     51.85 o 
  -1  20  -2     1742.84     1762.27    100.44 o 
   0  20  -2      431.31      427.93     30.55 o 
   1  20  -2      749.64      721.23     51.25 o 
   2  20  -2      301.33      293.08     27.77 o 
   3  20  -2      653.09      654.26     42.52 o 
   4  20  -2      605.11      633.18     42.73 o 
   5  20  -2      851.62      899.21     50.38 o 
   6  20  -2      376.11      343.16     53.93 o 
  -4  21  -2      284.33      224.07     73.78 o 
  -3  21  -2      465.75      568.17     52.19 o 
  -2  21  -2      411.30      370.01     42.18 o 
  -1  21  -2      908.02      944.32     60.04 o 
   0  21  -2      146.63      192.21     26.06 o 
   1  21  -2      247.06      297.97     29.75 o 
   2  21  -2       15.69       39.84     17.51 o 
   3  21  -2      494.64      535.14     42.05 o 
   4  21  -2      242.09      221.00     35.75 o 
   5  21  -2      311.22      318.94     33.51 o 
   6  21  -2       82.33       53.80     22.16 o 
  -3  22  -2       75.96       78.92     30.08 o 
  -2  22  -2       14.84        8.15     21.96 o 
  -1  22  -2      203.71      184.07     32.33 o 
   0  22  -2      261.55      313.44     39.13 o 
   1  22  -2      244.09      230.00     31.15 o 
   2  22  -2      405.78      370.96     32.98 o 
   3  22  -2      108.66      106.57     20.25 o 
   4  22  -2      150.30      137.95     29.08 o 
   5  22  -2       20.77       -9.52     20.13 o 
  -2  23  -2      506.23      514.20     51.84 o 
  -1  23  -2      108.83       97.87     29.81 o 
   0  23  -2       41.86       34.25     24.01 o 
   1  23  -2      197.45      196.32     28.23 o 
   2  23  -2      275.03      282.36     30.40 o 
   3  23  -2      810.75      882.12     59.95 o 
   4  23  -2      242.03      271.19     40.98 o 
  -1  24  -2      249.91      238.23     39.29 o 
   0  24  -2      659.04      602.94     54.79 o 
   1  24  -2      189.30      197.50     40.77 o 
   2  24  -2      134.30      135.63     25.28 o 
   3  24  -2        9.90        8.67     17.23 o 
 -10   1  -1      281.63      264.27     56.70 o 
  -9   1  -1      365.17      347.38     55.05 o 
  -8   1  -1     1035.42     1121.35     86.20 o 
  -7   1  -1     1839.97     1758.18    141.04 o 
  -6   1  -1     5555.45     5943.81    265.43 o 
  -5   1  -1     5558.77     5734.05    176.80 o 
  -4   1  -1      396.06      394.97     24.11 o 
  -3   1  -1      700.75      749.40     32.16 o 
  -2   1  -1     1026.90      980.04     35.29 o 
  -1   1  -1     6196.52     6361.37    152.01 o 
   0   1  -1    19208.62    19827.11    400.34 o 
   1   1  -1    16823.15    17317.00    348.44 o 
   2   1  -1    13981.27    14457.87    414.44 o 
   3   1  -1     7152.62     7757.35    131.32 o 
   4   1  -1     7451.07     7661.40    123.26 o 
   5   1  -1     2249.57     2231.12     44.33 o 
   6   1  -1      733.99      759.70     22.99 o 
   7   1  -1     5589.22     5553.13    151.71 o 
   8   1  -1     1310.55     1329.87     45.96 o 
   9   1  -1      728.26      703.24     31.61 o 
  10   1  -1      217.69      213.12     26.80 o 
  -9   2  -1      431.41      426.26     89.43 o 
  -8   2  -1      223.45      270.34     65.47 o 
  -7   2  -1     1320.40     1252.13    119.38 o 
  -6   2  -1      632.84      691.91     48.45 o 
  -5   2  -1     2278.82     2251.42     83.21 o 
  -4   2  -1    15502.07    15977.80    458.76 o 
  -3   2  -1     2893.31     2583.32    108.16 o 
  -2   2  -1     1606.83     1733.73     46.60 o 
  -1   2  -1    41359.33    39933.77    931.66 o 
   0   2  -1     5840.09     5857.39    121.00 o 
   1   2  -1    12400.24    12213.21    286.75 o 
   2   2  -1    14669.31    15715.64    318.93 o 
   3   2  -1    20795.24    20184.06    302.58 o 
   4   2  -1     4926.59     4907.51     82.71 o 
   5   2  -1     1308.22     1325.22     30.82 o 
   6   2  -1     1391.64     1287.89     52.19 o 
   7   2  -1      347.36      321.05     28.43 o 
   8   2  -1      573.38      681.48     41.93 o 
   9   2  -1     1290.86     1283.74     43.41 o 
  10   2  -1     1150.28     1248.04     46.42 o 
  -9   3  -1       16.63       13.12     72.15 o 
  -8   3  -1      342.99      222.31     57.63 o 
  -7   3  -1      359.52      272.21     59.92 o 
  -6   3  -1      596.79      498.30     43.78 o 
  -5   3  -1      414.44      502.08     39.69 o 
  -4   3  -1     1217.46     1319.89     42.86 o 
  -3   3  -1     2896.23     3108.38     82.96 o 
  -2   3  -1      312.71      355.99     15.34 o 
  -1   3  -1     3053.49     3484.56     88.31 o 
   0   3  -1     2212.77     2273.01     58.90 o 
   1   3  -1     4446.21     4331.11    106.11 o 
   2   3  -1     5898.47     5510.59    103.08 o 
   3   3  -1     4438.28     4656.27     75.54 o 
   4   3  -1     4600.30     4657.43     73.06 o 
   5   3  -1      943.24      959.80     88.70 o 
   6   3  -1       58.21       34.89     10.10 o 
   7   3  -1      403.31      449.63     29.59 o 
   8   3  -1      127.91      141.24     31.04 o 
   9   3  -1       13.82       13.95     17.83 o 
  10   3  -1      261.36      337.12     24.11 o 
  -9   4  -1      367.40      360.70     58.09 o 
  -8   4  -1      174.99      177.31     58.27 o 
  -7   4  -1      930.37      936.35    101.89 o 
  -6   4  -1     1369.43     1491.71    142.80 o 
  -5   4  -1     2960.52     2767.14    109.30 o 
  -4   4  -1     4990.98     5131.78    174.98 o 
  -3   4  -1    14011.79    14625.18    430.56 o 
  -2   4  -1    15962.97    15267.63    448.07 o 
  -1   4  -1     7300.43     7464.88    173.16 o 
   0   4  -1      741.36      606.41     26.55 o 
   1   4  -1     1702.20     1469.07     46.09 o 
   2   4  -1    20094.50    20105.21    403.96 o 
   3   4  -1     8777.28     8933.00    152.14 o 
   4   4  -1    35866.00    35327.08    568.82 o 
   5   4  -1     2625.80     2373.68     50.96 o 
   6   4  -1     1700.18     1915.19     65.42 o 
   7   4  -1      699.33      668.27     32.78 o 
   8   4  -1      176.02      166.60     24.62 o 
   9   4  -1     1171.10     1205.08     92.27 o 
  10   4  -1      475.54      488.35     71.74 o 
  -9   5  -1      511.34      456.50     47.73 o 
  -8   5  -1      769.23      693.25     95.22 o 
  -7   5  -1     2271.18     2146.94    101.38 o 
  -6   5  -1      459.87      440.52     42.48 o 
  -5   5  -1     1257.32     1372.43     84.30 o 
  -4   5  -1      873.75      978.73     40.13 o 
  -3   5  -1     5449.08     5843.45    151.80 o 
  -2   5  -1     3953.37     3833.69     86.95 o 
  -1   5  -1     3521.79     3253.32     89.71 o 
   0   5  -1      954.67      891.28     31.45 o 
   1   5  -1      338.19      286.91     12.20 o 
   2   5  -1    12200.46    11976.87    167.10 o 
   3   5  -1      280.34      345.19     12.21 o 
   4   5  -1     2401.18     2413.97     57.76 o 
   5   5  -1       46.28       56.66      8.72 o 
   6   5  -1     1832.91     1764.20     50.74 o 
   7   5  -1       95.76       72.43     13.28 o 
   8   5  -1     1715.97     1742.19     84.84 o 
   9   5  -1      500.12      498.44     47.98 o 
  10   5  -1      158.40      131.94     29.56 o 
  -9   6  -1      217.64      264.21     44.51 o 
  -8   6  -1       48.52       57.13     25.65 o 
  -7   6  -1      484.60      438.95     37.77 o 
  -6   6  -1      535.38      622.60     39.56 o 
  -5   6  -1      826.95      826.83     41.87 o 
  -4   6  -1      432.10      437.84     28.65 o 
  -3   6  -1     1451.43     1462.33     50.28 o 
  -2   6  -1      398.34      362.91     15.91 o 
  -1   6  -1     5789.12     5885.29    144.74 o 
   0   6  -1      899.45      942.57     23.90 o 
   1   6  -1      514.12      489.44     17.52 o 
   2   6  -1     3740.97     3557.97     52.46 o 
   3   6  -1     1090.13     1030.01     24.37 o 
   4   6  -1     3168.69     3523.64     70.68 o 
   5   6  -1       67.83       71.16     10.23 o 
   6   6  -1      101.05      134.07     13.00 o 
   7   6  -1      338.01      391.99     26.97 o 
   8   6  -1      237.32      249.86     30.30 o 
   9   6  -1       60.92       46.12     34.07 o 
  10   6  -1       96.71       45.45     23.98 o 
  -9   7  -1      855.97      905.50     99.54 o 
  -8   7  -1     1737.44     1867.43     96.63 o 
  -7   7  -1     1126.76     1344.70     85.72 o 
  -6   7  -1      927.98     1067.54     52.02 o 
  -5   7  -1      543.69      554.02     35.55 o 
  -4   7  -1      290.95      288.47     24.06 o 
  -3   7  -1      767.70      881.59     38.78 o 
  -2   7  -1     8402.70     9067.07    190.70 o 
  -1   7  -1     4383.89     4366.15     92.39 o 
   0   7  -1     7337.94     7262.60    124.10 o 
   1   7  -1     2126.12     2041.06     42.76 o 
   2   7  -1    10264.23    10053.22    134.36 o 
   3   7  -1    19610.12    20709.52    288.52 o 
   4   7  -1     1784.41     1774.51     43.06 o 
   5   7  -1      450.34      421.29     31.38 o 
   6   7  -1     1495.45     1446.13     40.76 o 
   7   7  -1      633.41      640.31     26.36 o 
   8   7  -1     2627.74     2787.25     87.78 o 
   9   7  -1      515.07      493.09     44.58 o 
  10   7  -1      201.84      175.87     33.28 o 
  -9   8  -1      246.60      214.95     54.96 o 
  -8   8  -1      235.61      206.10     51.60 o 
  -7   8  -1       99.02      135.30     25.38 o 
  -6   8  -1      220.05      241.21     27.69 o 
  -5   8  -1      140.24      147.98     33.95 o 
  -4   8  -1     1169.70     1257.02     48.87 o 
  -3   8  -1     3599.19     3797.73    106.79 o 
  -2   8  -1     3962.88     4071.64     84.19 o 
  -1   8  -1     2009.15     2125.56     41.76 o 
   0   8  -1      301.30      322.21     13.29 o 
   1   8  -1     2310.41     2446.43     52.57 o 
   2   8  -1     2871.18     2776.61     44.25 o 
   3   8  -1     3456.08     3549.56     55.55 o 
   4   8  -1     4168.26     4082.98     81.97 o 
   5   8  -1     2304.34     2085.40     54.77 o 
   6   8  -1      637.50      636.94     27.78 o 
   7   8  -1     1018.53      988.10     45.48 o 
   8   8  -1       75.03       98.15     21.75 o 
   9   8  -1      187.50      201.40     48.06 o 
  10   8  -1      324.73      312.58     42.50 o 
  -9   9  -1      114.17       58.91     40.68 o 
  -8   9  -1      536.21      553.64     55.75 o 
  -7   9  -1      417.20      338.41     42.69 o 
  -6   9  -1      889.23     1042.61     57.36 o 
  -5   9  -1      251.41      226.06     24.72 o 
  -4   9  -1      834.69      878.93     41.48 o 
  -3   9  -1      520.87      528.68     20.97 o 
  -2   9  -1      253.48      256.67     14.79 o 
  -1   9  -1     1332.21     1377.48     33.37 o 
   0   9  -1     4676.99     4800.24     87.17 o 
   1   9  -1      786.24      786.32     28.15 o 
   2   9  -1     3029.07     3115.94     51.44 o 
   3   9  -1      468.05      563.85     15.65 o 
   4   9  -1      742.74      847.66     27.74 o 
   5   9  -1      161.75      149.80     15.03 o 
   6   9  -1       75.18       60.85     12.07 o 
   7   9  -1       76.44       87.77     14.28 o 
   8   9  -1       43.39       50.40     12.09 o 
   9   9  -1       45.14       61.02     26.32 o 
  10   9  -1        1.09       22.00     26.47 o 
  -9  10  -1      420.03      366.31     69.95 o 
  -8  10  -1      298.04      198.43     38.96 o 
  -7  10  -1       30.79       41.31     24.69 o 
  -6  10  -1        6.17       -8.85     17.78 o 
  -5  10  -1     1396.42     1474.85     70.19 o 
  -4  10  -1     5110.46     4954.68    138.77 o 
  -3  10  -1     1597.97     1525.04     49.90 o 
  -2  10  -1     1013.07     1003.06     32.13 o 
  -1  10  -1      639.41      651.09     20.30 o 
   0  10  -1      172.51      157.15     10.61 o 
   1  10  -1      970.37      999.24     27.12 o 
   2  10  -1     5282.05     5244.18     82.59 o 
   3  10  -1     9746.94     9344.90    139.71 o 
   4  10  -1     6921.75     6794.30    115.01 o 
   5  10  -1     4163.88     4449.20     99.41 o 
   6  10  -1      682.97      691.84     31.33 o 
   7  10  -1      280.97      281.05     21.85 o 
   8  10  -1       55.27       64.76     23.19 o 
   9  10  -1     1094.61     1138.95     61.44 o 
  10  10  -1      395.34      367.04     49.42 o 
  -8  11  -1      447.33      504.99     55.47 o 
  -7  11  -1      610.12      687.25     58.79 o 
  -6  11  -1      218.12      264.71     54.27 o 
  -5  11  -1      258.10      218.16     33.13 o 
  -4  11  -1      161.61      214.21     31.29 o 
  -3  11  -1       58.06       66.92     12.56 o 
  -2  11  -1     1302.05     1250.66     31.57 o 
  -1  11  -1     1597.61     1597.62     40.48 o 
   0  11  -1     1519.15     1536.47     35.48 o 
   1  11  -1     2703.40     2425.17     47.19 o 
   2  11  -1      775.93      865.91     21.71 o 
   3  11  -1      792.85      812.99     22.63 o 
   4  11  -1      152.83      140.73     12.18 o 
   5  11  -1     1143.25     1187.61     31.86 o 
   6  11  -1      938.86      912.56     36.27 o 
   7  11  -1      432.81      396.12     30.52 o 
   8  11  -1      337.02      342.52     27.82 o 
   9  11  -1      202.61      317.70     40.62 o 
  -8  12  -1      300.78      316.84     48.86 o 
  -7  12  -1      147.06      149.66     34.65 o 
  -6  12  -1      332.82      301.16     40.68 o 
  -5  12  -1       33.12       61.15     24.44 o 
  -4  12  -1      866.81      882.33     57.17 o 
  -3  12  -1      401.29      440.59     33.59 o 
  -2  12  -1     1651.14     1627.36     47.82 o 
  -1  12  -1     1021.96     1136.18     36.32 o 
   0  12  -1       35.40       36.91      8.10 o 
   1  12  -1      142.82      122.69     10.18 o 
   2  12  -1       24.14       26.69      6.70 o 
   3  12  -1     1914.48     1954.12     42.04 o 
   4  12  -1     1014.77     1032.84     30.48 o 
   5  12  -1     1252.71     1239.88     34.58 o 
   6  12  -1      109.59      123.88     12.23 o 
   7  12  -1      882.77      862.37     38.52 o 
   8  12  -1       72.85       33.70     16.73 o 
   9  12  -1      281.90      277.14     22.61 o 
  -8  13  -1     1077.66     1125.99    122.09 o 
  -7  13  -1     1006.17     1219.73     80.48 o 
  -6  13  -1     2278.41     2040.05    100.88 o 
  -5  13  -1      423.59      456.08     47.34 o 
  -4  13  -1      266.33      251.64     35.35 o 
  -3  13  -1      650.00      763.95     43.96 o 
  -2  13  -1     1910.33     1902.01     50.55 o 
  -1  13  -1     2556.73     2357.72     59.49 o 
   0  13  -1    11731.47    11927.88    203.21 o 
   1  13  -1     7839.68     7766.17    127.01 o 
   2  13  -1      868.62      839.89     23.04 o 
   3  13  -1     1444.81     1462.79     35.84 o 
   4  13  -1      621.92      652.85     25.26 o 
   5  13  -1     2290.63     2123.07     49.29 o 
   6  13  -1     1564.41     1546.18     41.24 o 
   7  13  -1     3449.40     3287.78     74.69 o 
   8  13  -1     1457.18     1375.73     55.33 o 
   9  13  -1      628.42      627.34     37.13 o 
  -8  14  -1       27.79       27.24     49.63 o 
  -7  14  -1      207.26      289.35     44.88 o 
  -6  14  -1      238.27      248.68     40.70 o 
  -5  14  -1     1039.47     1109.06    111.89 o 
  -4  14  -1     1165.34     1376.26     73.52 o 
  -3  14  -1      462.13      420.59     35.85 o 
  -2  14  -1      545.60      525.67     27.08 o 
  -1  14  -1      442.28      479.94     25.92 o 
   0  14  -1       33.16       35.70     10.32 o 
   1  14  -1     1118.11     1062.89     29.23 o 
   2  14  -1     1878.29     1962.33     42.61 o 
   3  14  -1      500.81      510.36     26.44 o 
   4  14  -1     1087.60     1004.87     36.57 o 
   5  14  -1      575.93      568.32     25.54 o 
   6  14  -1       70.13       57.85     14.59 o 
   7  14  -1       67.12       57.35     12.59 o 
   8  14  -1      228.45      224.41     22.24 o 
   9  14  -1      216.20      184.52     25.67 o 
  -7  15  -1      181.62       77.66     38.97 o 
  -6  15  -1      568.88      553.92     65.98 o 
  -5  15  -1     1009.05     1024.50     70.18 o 
  -4  15  -1      405.73      469.64     48.38 o 
  -3  15  -1      440.14      424.37     48.39 o 
  -2  15  -1      220.99      237.07     32.08 o 
  -1  15  -1     1047.80     1096.50     38.48 o 
   0  15  -1     3315.52     3230.50     77.36 o 
   1  15  -1     3477.87     3604.42     81.95 o 
   2  15  -1     1162.58     1213.19     35.69 o 
   3  15  -1      272.19      265.58     21.25 o 
   4  15  -1      287.48      324.65     21.31 o 
   5  15  -1      367.75      431.67     33.08 o 
   6  15  -1     1001.43      969.10     34.96 o 
   7  15  -1      271.77      299.36     32.40 o 
   8  15  -1      387.82      444.15     26.14 o 
  -7  16  -1       50.24       92.49     52.51 o 
  -6  16  -1      464.41      463.99     54.13 o 
  -5  16  -1     1941.99     1859.00     98.87 o 
  -4  16  -1     1844.64     1739.65    121.87 o 
  -3  16  -1     1956.83     2052.38     92.73 o 
  -2  16  -1      876.54      889.02     51.35 o 
  -1  16  -1      586.36      574.25     38.11 o 
   0  16  -1      116.49      104.19     15.51 o 
   1  16  -1     2046.87     1937.34     62.59 o 
   2  16  -1     1926.13     2034.77     50.37 o 
   3  16  -1     1247.39     1284.63     37.57 o 
   4  16  -1     1967.43     1917.65     95.22 o 
   5  16  -1     1538.55     1489.74     50.41 o 
   6  16  -1     1287.75     1293.35     41.21 o 
   7  16  -1       47.94       48.75     14.20 o 
   8  16  -1      105.17       95.76     19.31 o 
  -7  17  -1      146.06      219.85     69.41 o 
  -6  17  -1       81.65       72.65     34.25 o 
  -5  17  -1      113.72       70.82     29.20 o 
  -4  17  -1       35.78       26.68     27.08 o 
  -3  17  -1      233.15      237.16     31.72 o 
  -2  17  -1      293.94      247.05     34.96 o 
  -1  17  -1      911.58      945.51     45.64 o 
   0  17  -1      392.77      377.32     26.04 o 
   1  17  -1       64.23       83.49     14.95 o 
   2  17  -1      320.47      334.44     23.15 o 
   3  17  -1       48.60       27.07      9.73 o 
   4  17  -1       76.07      121.82     20.06 o 
   5  17  -1      427.70      433.04     28.69 o 
   6  17  -1       71.00       75.31     16.44 o 
   7  17  -1       56.85       44.95     16.82 o 
   8  17  -1      218.94      247.03     27.49 o 
  -6  18  -1      265.00      280.52     71.86 o 
  -5  18  -1      456.60      438.30     53.66 o 
  -4  18  -1      788.63      854.34     81.01 o 
  -3  18  -1      657.77      747.72     72.32 o 
  -2  18  -1      739.74      825.44     81.79 o 
  -1  18  -1      336.27      305.92     25.10 o 
   0  18  -1       40.85       39.27     13.51 o 
   1  18  -1      136.21      142.32     17.93 o 
   2  18  -1      544.84      553.10     32.74 o 
   3  18  -1      430.76      456.98     23.99 o 
   4  18  -1      930.47      965.34     46.73 o 
   5  18  -1      788.40      682.82     40.77 o 
   6  18  -1       15.93        9.82     14.65 o 
   7  18  -1       44.35       51.30     17.43 o 
  -6  19  -1      183.37      421.69     84.76 o 
  -5  19  -1      143.02      134.96     36.61 o 
  -4  19  -1       18.94        0.96     26.40 o 
  -3  19  -1      944.15      947.40     59.50 o 
  -2  19  -1     1025.50     1127.56     62.83 o 
  -1  19  -1     1331.41     1206.13     52.13 o 
   0  19  -1     1912.30     2073.40     62.19 o 
   1  19  -1     2198.67     2230.61     63.71 o 
   2  19  -1      808.10      773.83     50.22 o 
   3  19  -1       52.84       39.66     11.99 o 
   4  19  -1       45.07       31.48     17.53 o 
   5  19  -1      292.14      215.12     26.48 o 
   6  19  -1      713.05      720.19     43.45 o 
   7  19  -1      425.87      415.20     35.11 o 
  -5  20  -1       99.44       84.06     34.13 o 
  -4  20  -1      233.46      236.73     43.74 o 
  -3  20  -1       48.38       26.74     40.15 o 
  -2  20  -1      335.16      289.23     72.66 o 
  -1  20  -1       38.24       28.67     19.91 o 
   0  20  -1       91.56       92.59     17.39 o 
   1  20  -1       40.15       36.05     14.58 o 
   2  20  -1      173.50      115.88     20.29 o 
   3  20  -1      129.58      123.03     26.25 o 
   4  20  -1       88.76       52.90     19.47 o 
   5  20  -1       56.84       54.99     19.61 o 
   6  20  -1      108.99       89.65     24.09 o 
  -5  21  -1       38.65       18.37     68.32 o 
  -4  21  -1       48.80       40.01     31.46 o 
  -3  21  -1       80.04      109.75     29.05 o 
  -2  21  -1      609.15      564.81     50.44 o 
  -1  21  -1      384.34      324.85     38.73 o 
   0  21  -1      301.99      321.84     28.17 o 
   1  21  -1      303.54      293.16     31.61 o 
   2  21  -1      494.46      485.71     36.43 o 
   3  21  -1      434.46      384.50     81.50 o 
   4  21  -1      264.77      285.01     31.76 o 
   5  21  -1      371.87      353.39     40.88 o 
  -4  22  -1      813.69     1063.56     85.02 o 
  -3  22  -1      722.31      670.84     56.43 o 
  -2  22  -1     1683.91     1649.98     80.67 o 
  -1  22  -1      869.11      919.01     60.02 o 
   0  22  -1       18.56        5.62     15.67 o 
   1  22  -1      105.23      106.66     21.78 o 
   2  22  -1       90.08       91.46     20.07 o 
   3  22  -1      380.44      362.56     41.11 o 
   4  22  -1      443.76      511.31     47.58 o 
   5  22  -1      659.81      668.96     47.01 o 
  -3  23  -1       59.26       84.18     30.34 o 
  -2  23  -1       18.18        4.47     22.61 o 
  -1  23  -1       20.35       21.12     24.45 o 
   0  23  -1      110.19      123.10     24.03 o 
   1  23  -1       33.93       16.32     19.25 o 
   2  23  -1       46.89       31.21     18.80 o 
   3  23  -1       86.80       48.19     25.73 o 
   4  23  -1       10.38       10.67     23.89 o 
  -1  24  -1       55.07       77.09     29.22 o 
   0  24  -1       54.03       75.93     27.54 o 
   1  24  -1      173.73      203.91     49.61 o 
   2  24  -1      188.66      224.85     44.87 o 
 -10   0   0      823.46      732.17    116.39 o 
  -6   0   0    13095.28    12982.68    538.21 o 
  -5   0   0     7035.68     7163.54    290.43 o 
  -4   0   0     3553.34     3729.11    167.19 o 
   1   0   0    38945.64    38255.34   1082.82 o 
   2   0   0    17081.27    17167.75    492.38 o 
   3   0   0     6005.78     6164.74    155.98 o 
   4   0   0     3681.29     3797.99    105.17 o 
   5   0   0     6423.99     6527.86    216.45 o 
   6   0   0    13257.78    12982.80    397.76 o 
   7   0   0     1698.56     1900.97     71.32 o 
   8   0   0     2301.99     2336.78     89.28 o 
   9   0   0     2745.76     2822.52    109.18 o 
  10   0   0      808.97      917.73     89.30 o 
 -10   1   0      773.73      711.00     81.04 o 
  -9   1   0      945.66      930.85    117.78 o 
  -6   1   0      769.15      729.86     56.20 o 
  -5   1   0      597.12      626.29     31.49 o 
  -4   1   0     8021.18     8108.84    234.14 o 
  -3   1   0     1198.13     1204.70     56.05 o 
   2   1   0     1821.04     1838.93     43.66 o 
   3   1   0     1156.12     1117.81     23.47 o 
   4   1   0     7762.53     7832.25    136.58 o 
   5   1   0      515.19      586.98     20.60 o 
   6   1   0      788.43      773.72     38.89 o 
   7   1   0     1206.24     1212.39     49.64 o 
   8   1   0     1229.59     1216.50     39.78 o 
   9   1   0     1008.30     1060.46     40.18 o 
  10   1   0      820.12      840.62     38.32 o 
 -10   2   0       98.11       51.84     34.99 o 
  -9   2   0      111.35      112.16     50.59 o 
  -6   2   0     2577.53     2405.30    130.57 o 
  -5   2   0     2201.82     2336.46    100.94 o 
  -4   2   0     1287.85     1459.24     70.55 o 
  -3   2   0     2798.93     2747.65    110.20 o 
   0   2   0     7102.97     7760.22    224.88 o 
   1   2   0     6250.25     6181.22    206.66 o 
   2   2   0     5796.92     5420.44    130.48 o 
   3   2   0     2731.76     2578.45     47.96 o 
   4   2   0     1339.98     1489.24     44.70 o 
   5   2   0     2346.74     2356.18     50.32 o 
   6   2   0     2468.17     2534.13     68.51 o 
   7   2   0      159.37      151.09     19.88 o 
   8   2   0     1348.75     1287.38     57.49 o 
   9   2   0       72.92       78.68     13.77 o 
  10   2   0       93.99       73.19     30.83 o 
 -10   3   0     1293.12     1410.84    145.50 o 
  -9   3   0     1106.78     1140.03    124.60 o 
  -8   3   0      471.87      572.69     86.95 o 
  -7   3   0     1201.08     1089.22     81.79 o 
  -6   3   0      938.84      979.90     73.10 o 
  -5   3   0     5672.12     5571.74    167.41 o 
  -4   3   0    25511.71    26702.56   1001.58 o 
  -1   3   0    44146.36    43133.02   1197.32 o 
   0   3   0     1506.67     1446.45     46.58 o 
   1   3   0    42892.48    41460.17   1228.80 o 
   2   3   0     6353.98     6625.73    135.16 o 
   3   3   0     1985.56     2006.48     41.01 o 
   4   3   0    24555.53    24853.10    441.64 o 
   5   3   0     5657.45     5400.32    143.39 o 
   6   3   0     1013.35     1022.03     39.36 o 
   7   3   0     1241.10     1113.79     50.90 o 
   8   3   0      458.90      438.39     35.19 o 
   9   3   0     1122.99     1250.44     62.72 o 
  10   3   0     1189.04     1285.46     47.91 o 
 -10   4   0      187.66      263.57     71.70 o 
  -9   4   0       46.64       18.82     40.25 o 
  -8   4   0      599.88      484.84     79.06 o 
  -7   4   0       94.71       71.19     23.18 o 
  -6   4   0      495.87      549.46     55.71 o 
  -5   4   0      125.09      197.84     33.85 o 
  -3   4   0    10516.95    10914.23    458.11 o 
  -2   4   0      289.04      294.62     27.08 o 
  -1   4   0     3138.18     3163.46     95.89 o 
   0   4   0    17620.38    17159.41    490.92 o 
   1   4   0     3329.40     3176.96    101.93 o 
   2   4   0      330.54      361.15     18.23 o 
   3   4   0    10651.32    10903.91    183.07 o 
   4   4   0     1173.04     1285.92     31.85 o 
   5   4   0      106.46      158.02     26.07 o 
   6   4   0      560.35      522.73     29.39 o 
   7   4   0      135.87      154.28     20.17 o 
   8   4   0      582.34      488.63     38.36 o 
   9   4   0       58.50       24.67     19.79 o 
  10   4   0      188.00      206.50     33.80 o 
 -10   5   0      179.95      224.83     45.10 o 
  -9   5   0      278.64      362.68     75.17 o 
  -8   5   0       29.44       68.34     40.41 o 
  -7   5   0      655.10      708.29    123.24 o 
  -6   5   0      159.15      162.03     27.43 o 
  -5   5   0     4879.78     4986.00    155.99 o 
  -4   5   0     3823.24     4063.89    138.36 o 
  -3   5   0     2956.61     3063.79    100.68 o 
  -2   5   0     6933.55     7097.36    162.86 o 
  -1   5   0     3325.04     3328.62     99.25 o 
   0   5   0      322.56      308.23     13.90 o 
   1   5   0     3207.02     3197.27     68.49 o 
   2   5   0     6387.23     6478.06    105.78 o 
   3   5   0     2818.93     2799.87     56.89 o 
   4   5   0     3933.96     4103.66     79.15 o 
   5   5   0     4795.15     4774.71     91.27 o 
   6   5   0      179.14      180.27     17.85 o 
   7   5   0      671.87      681.78     37.45 o 
   8   5   0       40.63       40.07     18.81 o 
   9   5   0      266.54      272.72     34.19 o 
  10   5   0      157.77      161.72     51.70 o 
 -10   6   0      142.52      159.97     70.26 o 
  -9   6   0      892.39      981.90     82.80 o 
  -8   6   0     2477.63     2485.19    115.49 o 
  -7   6   0      362.16      368.68     45.90 o 
  -6   6   0      427.24      370.87     31.09 o 
  -5   6   0     2754.02     2770.65    153.36 o 
  -4   6   0     2880.11     3273.04    114.76 o 
  -3   6   0    14162.21    15331.71    452.39 o 
  -2   6   0     3949.58     4177.02    103.36 o 
  -1   6   0     3305.61     3295.99     75.49 o 
   0   6   0      885.68      931.77     25.82 o 
   1   6   0     3542.93     3558.82     67.25 o 
   2   6   0     3822.40     4017.91     68.82 o 
   3   6   0    14596.25    15659.91    259.99 o 
   4   6   0     2995.76     3326.88     68.16 o 
   5   6   0     2924.79     3025.32     64.28 o 
   6   6   0      513.02      463.05     20.19 o 
   7   6   0      513.20      545.07     35.00 o 
   8   6   0     2628.14     2539.27     93.60 o 
   9   6   0      980.73     1108.62     64.14 o 
  10   6   0      167.47      208.40     36.13 o 
 -10   7   0      247.98      252.80     62.16 o 
  -9   7   0      140.98      124.35     34.63 o 
  -8   7   0       34.92       26.36     19.13 o 
  -7   7   0      296.38      269.80     30.00 o 
  -6   7   0       53.44       10.83     12.60 o 
  -5   7   0       19.88       -0.25     11.41 o 
  -4   7   0     1919.32     2072.07     79.99 o 
  -3   7   0     1416.78     1475.82     43.29 o 
  -2   7   0     3937.60     4125.90     92.90 o 
  -1   7   0     1345.19     1341.36     31.22 o 
   0   7   0      181.21      215.20     10.94 o 
   1   7   0     1330.31     1328.99     28.95 o 
   2   7   0     4084.03     4278.45     66.36 o 
   3   7   0     1347.50     1419.59     31.46 o 
   4   7   0     1867.24     2089.44     55.85 o 
   5   7   0       24.33       18.02      8.54 o 
   6   7   0       57.23       63.89     11.05 o 
   7   7   0      296.29      314.37     30.15 o 
   8   7   0       30.86       10.57     17.54 o 
   9   7   0      129.49      147.01     28.82 o 
  10   7   0      246.53      265.99     39.70 o 
  -9   8   0      710.48      788.14     92.87 o 
  -8   8   0     1126.68     1174.37     61.24 o 
  -7   8   0      415.05      416.26     43.68 o 
  -6   8   0      853.07      860.83     45.25 o 
  -5   8   0     2482.78     2651.90     83.91 o 
  -4   8   0     1042.78     1133.49     52.69 o 
  -3   8   0     2025.55     2221.46     56.23 o 
  -2   8   0     8913.22     9531.98    203.18 o 
  -1   8   0     7707.23     7793.74    146.50 o 
   0   8   0     4278.46     4107.34     80.89 o 
   1   8   0     8326.65     8075.71    134.28 o 
   2   8   0     9582.32     9953.58    143.62 o 
   3   8   0     2074.61     2294.86     45.44 o 
   4   8   0      993.68     1098.20     46.43 o 
   5   8   0     2298.15     2364.79     56.67 o 
   6   8   0      674.45      649.69     29.47 o 
   7   8   0      402.75      352.48     20.52 o 
   8   8   0     1161.04     1208.68     57.27 o 
   9   8   0      724.33      734.84     65.36 o 
  -9   9   0      643.14      728.26     89.35 o 
  -8   9   0      695.40      734.56     60.24 o 
  -7   9   0      173.15      128.33     30.34 o 
  -6   9   0      186.43      173.73     24.06 o 
  -5   9   0     2512.41     2564.90    112.59 o 
  -4   9   0     3168.43     3124.83    110.82 o 
  -3   9   0      568.25      596.53     62.49 o 
  -2   9   0     6268.23     6430.95    130.02 o 
  -1   9   0     1816.13     1774.75     41.20 o 
   0   9   0      215.49      241.12     12.68 o 
   1   9   0     1922.52     1827.14     38.71 o 
   2   9   0     5718.78     5872.79     93.58 o 
   3   9   0      337.92      367.86     13.43 o 
   4   9   0     3353.65     3046.44     66.98 o 
   5   9   0     2498.90     2497.57     59.82 o 
   6   9   0      270.57      279.92     20.62 o 
   7   9   0      186.30      190.21     22.43 o 
   8   9   0      645.61      693.56     46.80 o 
   9   9   0      571.83      531.74     72.77 o 
  -9  10   0       25.37       26.76     34.86 o 
  -8  10   0       25.29       34.92     24.50 o 
  -7  10   0      143.46      135.84     29.85 o 
  -6  10   0      290.90      276.56     80.74 o 
  -5  10   0      107.21       98.69     25.77 o 
  -4  10   0      521.71      607.57     54.30 o 
  -3  10   0      506.98      522.77     22.60 o 
  -2  10   0     1964.50     1874.55     44.07 o 
  -1  10   0      342.36      331.61     14.26 o 
   0  10   0      176.74      213.36     13.78 o 
   1  10   0      323.55      326.00     14.97 o 
   2  10   0     1946.07     1896.69     32.05 o 
   3  10   0      497.60      499.43     17.26 o 
   4  10   0      519.98      529.93     18.74 o 
   5  10   0      107.16       65.73     12.73 o 
   6  10   0      298.61      289.14     25.15 o 
   7  10   0      139.05      153.91     19.88 o 
   8  10   0       21.68       13.60     19.43 o 
   9  10   0       22.16        2.19     23.62 o 
  -9  11   0      685.78      665.00     83.78 o 
  -8  11   0      302.59      348.36     46.88 o 
  -7  11   0      345.32      335.32     64.40 o 
  -6  11   0      860.18      962.98     65.24 o 
  -5  11   0     1589.06     1569.98    127.87 o 
  -4  11   0     7890.35     7907.30    257.80 o 
  -3  11   0     3437.97     3337.30     71.40 o 
  -2  11   0     3361.33     3560.77     74.88 o 
  -1  11   0     2550.95     2456.88     54.96 o 
   0  11   0      286.84      286.35     15.02 o 
   1  11   0     2560.47     2454.55     47.41 o 
   2  11   0     3363.94     3588.63     55.13 o 
   3  11   0     3398.83     3320.50     58.80 o 
   4  11   0     7896.22     7777.26    130.19 o 
   5  11   0     1596.05     1500.50     44.85 o 
   6  11   0      911.62      982.01     37.93 o 
   7  11   0      361.02      310.78     31.47 o 
   8  11   0      325.89      315.26     24.13 o 
   9  11   0      689.23      618.62     56.23 o 
  -9  12   0      491.47      622.04     64.36 o 
  -8  12   0      964.92      938.15     72.84 o 
  -7  12   0     1729.69     1773.95    184.66 o 
  -6  12   0     1582.93     1683.69     88.14 o 
  -5  12   0     1433.75     1282.61     71.70 o 
  -4  12   0      328.25      335.86     37.90 o 
  -3  12   0      224.05      211.46     21.31 o 
  -2  12   0     1456.28     1376.52     45.91 o 
  -1  12   0     3475.93     3367.26     69.75 o 
   0  12   0    12073.89    12029.75    188.04 o 
   1  12   0     3465.09     3087.19     69.28 o 
   2  12   0     1623.41     1602.65     47.87 o 
   3  12   0      186.10      190.68     14.01 o 
   4  12   0      354.67      409.27     21.24 o 
   5  12   0     1435.86     1317.68     35.32 o 
   6  12   0     1523.63     1538.97     59.53 o 
   7  12   0     1673.82     1690.50     57.33 o 
   8  12   0      999.81      942.61     43.54 o 
   9  12   0      461.94      453.15     44.38 o 
  -8  13   0      153.86      158.42     36.59 o 
  -7  13   0       54.12       18.35     22.79 o 
  -6  13   0       22.82       20.78     21.33 o 
  -5  13   0       60.00       43.14     22.10 o 
  -4  13   0       13.76       -6.97     15.77 o 
  -3  13   0      301.18      307.41     29.62 o 
  -2  13   0      222.36      253.58     22.78 o 
  -1  13   0      152.07      136.84     19.84 o 
   0  13   0       42.18       45.25      7.55 o 
   1  13   0      152.15      161.65     12.89 o 
   2  13   0      216.60      237.54     12.77 o 
   3  13   0      307.38      323.30     19.22 o 
   4  13   0       13.76       13.00      8.46 o 
   5  13   0       57.51       56.69     10.96 o 
   6  13   0       21.94       16.51      9.96 o 
   7  13   0       55.30       66.61     18.27 o 
   8  13   0      157.48      140.50     22.36 o 
  -8  14   0      619.49      643.29     64.50 o 
  -7  14   0     1197.88     1167.67     78.76 o 
  -6  14   0     2393.56     2479.40    111.91 o 
  -5  14   0      669.63      687.86     57.75 o 
  -4  14   0      575.02      563.20     50.77 o 
  -3  14   0      540.73      601.20     77.64 o 
  -2  14   0     1006.02     1012.70     39.27 o 
  -1  14   0     6468.72     6237.91    127.73 o 
   0  14   0     7913.05     8360.47    164.34 o 
   1  14   0     6318.22     6144.53    113.64 o 
   2  14   0     1046.41     1096.29     28.63 o 
   3  14   0      476.37      497.47     26.98 o 
   4  14   0      599.90      603.34     25.51 o 
   5  14   0      754.20      736.27     28.55 o 
   6  14   0     2277.95     2176.54     56.84 o 
   7  14   0     1158.62     1043.63     37.97 o 
   8  14   0      616.48      581.60     38.39 o 
  -8  15   0      163.20      164.72     43.61 o 
  -7  15   0       39.37       35.11     27.15 o 
  -6  15   0     1014.13     1124.30     75.77 o 
  -5  15   0     2691.78     2484.98    115.35 o 
  -4  15   0     2750.27     2544.25    116.04 o 
  -3  15   0     1667.95     1534.26     65.21 o 
  -2  15   0      505.81      534.81     32.46 o 
  -1  15   0     1340.31     1309.51     42.81 o 
   0  15   0       31.66       53.28     12.23 o 
   1  15   0     1328.88     1358.49     58.58 o 
   2  15   0      586.59      593.25     21.68 o 
   3  15   0     1657.18     1539.52     46.93 o 
   4  15   0     2835.72     2893.00     66.30 o 
   5  15   0     2713.81     2598.28     59.44 o 
   6  15   0     1011.34     1062.77     40.57 o 
   7  15   0       41.39       23.80     13.08 o 
   8  15   0      192.18      190.24     22.72 o 
  -7  16   0       35.60       65.22     29.91 o 
  -6  16   0      109.32       99.02     31.24 o 
  -5  16   0      101.09      107.03     31.42 o 
  -4  16   0       41.71       62.98     24.96 o 
  -3  16   0      179.14      180.58     27.61 o 
  -2  16   0        7.02       -2.17     10.36 o 
  -1  16   0      140.64      176.25     18.41 o 
   0  16   0      614.14      609.51     29.91 o 
   1  16   0      120.26      113.47     19.30 o 
   2  16   0       10.61        1.30      9.47 o 
   3  16   0      179.67      187.79     21.59 o 
   4  16   0       40.27       54.95     13.54 o 
   5  16   0      100.68      122.66     17.94 o 
   6  16   0      116.58      100.32     16.14 o 
   7  16   0       28.64       16.78     13.39 o 
  -7  17   0       48.70       44.00     31.45 o 
  -6  17   0      140.34      128.90     34.84 o 
  -5  17   0      880.17      878.57     68.44 o 
  -4  17   0     1460.61     1509.27     84.75 o 
  -3  17   0     1160.66     1109.01     59.26 o 
  -2  17   0      717.09      717.38     78.63 o 
  -1  17   0      520.59      551.21     30.58 o 
   0  17   0      258.13      195.33     19.64 o 
   1  17   0      504.54      503.81     31.12 o 
   2  17   0      830.36      839.67     32.75 o 
   3  17   0     1114.94     1073.34     47.08 o 
   4  17   0     1299.85     1382.00     54.51 o 
   5  17   0      970.29      906.68     45.95 o 
   6  17   0      179.07      174.46     23.25 o 
   7  17   0       50.95       58.51     16.35 o 
  -7  18   0       99.24       51.12     31.51 o 
  -6  18   0       72.16       60.52     30.21 o 
  -5  18   0      354.11      350.73     48.31 o 
  -4  18   0       64.36       30.75     20.50 o 
  -3  18   0      215.55      189.42     29.67 o 
  -2  18   0      142.67      131.36     25.56 o 
  -1  18   0     1061.40     1070.36     42.54 o 
   0  18   0      159.16      176.13     20.05 o 
   1  18   0      998.95     1040.14     44.68 o 
   2  18   0      137.98      147.45     19.67 o 
   3  18   0      247.29      233.35     25.45 o 
   4  18   0       54.97       60.90     17.32 o 
   5  18   0      343.74      333.63     43.72 o 
   6  18   0       59.56       63.66     21.71 o 
   7  18   0       60.95       65.38     19.00 o 
  -6  19   0       47.65       36.26     29.95 o 
  -5  19   0      189.69      176.16     39.63 o 
  -4  19   0      113.46       95.74     40.59 o 
  -3  19   0      120.07       88.80     29.98 o 
  -2  19   0       35.18       18.20     19.26 o 
  -1  19   0       69.30       75.72     16.40 o 
   0  19   0      160.41      145.28     19.11 o 
   1  19   0       62.32       42.46     13.94 o 
   2  19   0       50.95       61.04     15.50 o 
   3  19   0      129.37       89.05     20.11 o 
   4  19   0       94.89       71.45     21.01 o 
   5  19   0      198.67      221.52     26.81 o 
   6  19   0       39.58       41.51     18.48 o 
  -6  20   0      164.42       87.33     34.06 o 
  -5  20   0      111.10      137.11     38.89 o 
  -4  20   0       74.66       47.76     25.36 o 
  -3  20   0      434.41      497.41     46.51 o 
  -2  20   0      355.54      410.94     49.39 o 
  -1  20   0      677.26      726.40     38.20 o 
   0  20   0      349.56      381.19     29.53 o 
   1  20   0      599.12      631.74     38.09 o 
   2  20   0      446.28      480.76     57.00 o 
   3  20   0      479.73      497.14     37.47 o 
   4  20   0       72.62       62.12     25.66 o 
   5  20   0      171.54      141.18     23.96 o 
   6  20   0      198.43      209.81     46.56 o 
  -5  21   0       89.60       51.49     34.64 o 
  -4  21   0      514.64      496.94     49.58 o 
  -3  21   0      554.64      535.41     50.11 o 
  -2  21   0      209.36      188.72     31.82 o 
  -1  21   0      605.78      710.39     73.92 o 
   0  21   0       58.55       40.03     15.95 o 
   1  21   0      672.61      644.23     39.71 o 
   2  21   0      223.27      240.22     24.08 o 
   3  21   0      613.47      578.01     62.93 o 
   4  21   0      555.89      546.82     40.77 o 
   5  21   0       66.59       55.58     20.35 o 
  -4  22   0       46.78       54.83     27.93 o 
  -3  22   0       79.88       35.89     25.23 o 
  -2  22   0      249.94      305.67     38.56 o 
  -1  22   0      181.73      191.10     32.67 o 
   0  22   0       33.47       10.94     16.19 o 
   1  22   0      202.05      176.91     24.82 o 
   2  22   0      250.59      280.43     26.45 o 
   3  22   0       88.80       91.81     27.26 o 
   4  22   0       52.19       30.77     20.62 o 
  -3  23   0      897.80      960.97     66.39 o 
  -2  23   0     1053.81     1138.41     78.42 o 
  -1  23   0      165.18      146.23     30.75 o 
   0  23   0       19.35       -7.80     19.46 o 
   1  23   0      130.52       93.67     30.36 o 
   2  23   0      956.47      944.35     51.51 o 
   3  23   0      847.95      948.85     63.69 o 
  -2  24   0       90.54       65.13     28.76 o 
  -1  24   0       26.56       32.88     26.69 o 
   0  24   0        2.95       10.96     21.34 o 
   1  24   0       13.81       -4.99     17.66 o 
   2  24   0       98.67       87.86     23.18 o 
  -7   1   1     5622.00     5833.19    259.61 o 
  -6   1   1      756.92      673.83     48.52 o 
   0   1   1    19240.56    20592.74    804.80 o 
   2   1   1      988.45      920.80     36.46 o 
   3   1   1      720.54      771.44     26.55 o 
   4   1   1      361.96      379.11     18.83 o 
   5   1   1     5488.73     5641.97    113.05 o 
   6   1   1     5276.01     5562.14    148.96 o 
   7   1   1     1913.77     1920.05     67.58 o 
   8   1   1      999.71     1033.38     60.93 o 
   9   1   1      327.64      317.05     38.97 o 
  10   1   1      315.32      395.97     31.10 o 
 -10   2   1     1106.92      943.07    123.11 o 
  -7   2   1      331.51      312.84     42.76 o 
  -6   2   1     1401.07     1272.28     67.46 o 
  -1   2   1    12893.49    12289.74    488.75 o 
   0   2   1     5829.73     5866.87    242.98 o 
   1   2   1    42328.82    42567.78   1634.44 o 
   2   2   1     1281.46     1444.45     46.43 o 
   3   2   1     2671.81     2347.98     71.02 o 
   4   2   1    15985.77    15908.93    289.46 o 
   5   2   1     2526.32     2505.11     82.70 o 
   6   2   1      605.32      565.79     28.28 o 
   7   2   1     1298.58     1254.36     71.32 o 
   8   2   1      260.66      191.09     25.64 o 
   9   2   1      376.53      395.61     24.35 o 
 -10   3   1      265.24      447.23     87.00 o 
  -7   3   1      409.65      407.69     49.69 o 
  -5   3   1      944.52     1009.59     51.46 o 
  -1   3   1     4541.05     4348.77    182.54 o 
   0   3   1     2288.97     2340.76    106.33 o 
   1   3   1     3148.56     3659.44    108.69 o 
   2   3   1      305.03      348.82     13.74 o 
   3   3   1     2885.58     3126.01     64.26 o 
   4   3   1     1208.83     1216.59     47.92 o 
   5   3   1      434.69      482.79     52.38 o 
   6   3   1      616.14      617.89     30.99 o 
   7   3   1      348.14      283.08     29.43 o 
   8   3   1      335.94      343.33     35.84 o 
   9   3   1       15.40       11.74     20.96 o 
 -10   4   1      482.92      387.16     83.06 o 
  -9   4   1     1273.06     1048.30    116.50 o 
  -7   4   1      715.40      816.37     70.16 o 
  -3   4   1     9162.52     9343.84    385.04 o 
  -2   4   1    21555.83    21154.41    810.53 o 
  -1   4   1     1881.35     1758.76     78.08 o 
   0   4   1      738.15      641.98     42.56 o 
   1   4   1     6819.79     6847.26    171.17 o 
   2   4   1    16397.29    15924.67    283.25 o 
   3   4   1    13964.73    14691.47    243.52 o 
   4   4   1     5525.97     5599.85    109.08 o 
   5   4   1     3023.15     2946.01     89.10 o 
   6   4   1     1434.37     1462.06     53.13 o 
   7   4   1      965.37      970.13     49.92 o 
   8   4   1      163.55      143.24     25.81 o 
   9   4   1      383.28      390.23     39.86 o 
 -10   5   1      128.85       90.10     31.75 o 
  -9   5   1      472.13      536.75     86.79 o 
  -8   5   1     1623.18     1871.41    123.02 o 
  -7   5   1      175.23      172.94     38.28 o 
  -5   5   1       16.50       42.17     21.70 o 
  -4   5   1     2492.35     2441.35    124.72 o 
  -3   5   1      241.33      367.49     35.88 o 
  -2   5   1    11460.19    11146.36    340.55 o 
  -1   5   1      484.90      383.76     29.70 o 
   0   5   1     1322.75     1160.38     29.81 o 
   1   5   1     3318.94     3012.21     62.56 o 
   2   5   1     4279.15     4113.44     81.03 o 
   3   5   1     5540.80     5899.02    106.10 o 
   4   5   1      852.33      852.27     28.16 o 
   5   5   1     1296.73     1375.56     47.06 o 
   6   5   1      535.04      580.60     37.77 o 
   7   5   1     2196.75     2009.69    101.44 o 
   8   5   1      751.70      816.84     51.74 o 
   9   5   1      546.63      569.58     46.80 o 
 -10   6   1       96.10      114.33     40.14 o 
  -9   6   1       46.81       69.96     27.95 o 
  -8   6   1      250.33      160.72     26.43 o 
  -7   6   1      341.46      429.39    113.02 o 
  -6   6   1       88.14       86.20     30.28 o 
  -5   6   1       72.62       29.05     22.02 o 
  -4   6   1     3370.55     3723.10    175.71 o 
  -3   6   1     1107.06     1040.49     66.02 o 
  -2   6   1     3918.82     3649.17     91.10 o 
  -1   6   1      517.24      533.95     18.97 o 
   0   6   1      902.15      922.44     23.32 o 
   1   6   1     5891.56     5836.27     99.69 o 
   2   6   1      386.00      389.19     16.39 o 
   3   6   1     1444.14     1429.16     35.39 o 
   4   6   1      473.36      511.99     34.85 o 
   5   6   1      899.77      890.90     31.91 o 
   6   6   1      538.48      596.75     35.08 o 
   7   6   1      490.12      468.41     38.76 o 
   8   6   1       44.77       26.26     19.60 o 
   9   6   1      214.66      193.83     33.39 o 
 -10   7   1      165.49      218.63     55.66 o 
  -9   7   1      534.77      407.02     51.61 o 
  -8   7   1     2649.48     2909.49    101.31 o 
  -7   7   1      792.29      862.23     85.55 o 
  -6   7   1     1847.30     1842.32     79.85 o 
  -5   7   1      568.02      503.47     51.93 o 
  -4   7   1     1875.44     1897.38     72.58 o 
  -3   7   1    19135.50    20088.18    480.39 o 
  -2   7   1     9484.46     9610.27    203.47 o 
  -1   7   1     1791.01     1737.68     52.95 o 
   0   7   1     7413.92     7397.45    135.37 o 
   1   7   1     4018.65     3918.45     66.20 o 
   2   7   1     8609.50     9053.60    156.79 o 
   3   7   1      847.79      966.38     28.17 o 
   4   7   1      289.88      263.90     18.33 o 
   5   7   1      610.53      624.46     27.33 o 
   6   7   1     1095.05     1137.56     36.10 o 
   7   7   1     1090.84     1143.57     52.38 o 
   8   7   1     1738.43     1737.48     80.57 o 
   9   7   1      905.11      943.69     66.10 o 
 -10   8   1      370.97      469.20     77.84 o 
  -9   8   1      207.34      239.47     54.48 o 
  -8   8   1       56.40       48.48     28.22 o 
  -7   8   1      996.09     1001.39     51.07 o 
  -6   8   1      606.94      609.51     45.69 o 
  -5   8   1     2249.62     2142.09     86.66 o 
  -4   8   1     4124.01     4067.73    135.70 o 
  -3   8   1     3700.96     3822.67     83.94 o 
  -2   8   1     2942.31     2857.90     66.94 o 
  -1   8   1     2391.18     2470.46     60.10 o 
   0   8   1      300.25      362.00     14.43 o 
   1   8   1     1844.15     1885.76     36.98 o 
   2   8   1     4041.22     4135.74     71.11 o 
   3   8   1     3661.92     3799.08     76.37 o 
   4   8   1      967.99     1014.68     32.47 o 
   5   8   1       73.11       53.38     12.84 o 
   6   8   1      260.89      232.74     19.04 o 
   7   8   1      103.13      131.27     23.53 o 
   8   8   1      207.55       97.88     26.18 o 
   9   8   1      238.19      208.29     36.24 o 
 -10   9   1        0.38       -6.45     35.82 o 
  -9   9   1       63.59       31.12     24.91 o 
  -8   9   1       65.05       39.83     22.95 o 
  -7   9   1       57.55       44.36     22.72 o 
  -6   9   1      113.38      107.32     22.82 o 
  -5   9   1      190.10      157.25     23.72 o 
  -4   9   1      763.69      823.40     36.37 o 
  -3   9   1      489.39      581.75     22.36 o 
  -2   9   1     2975.95     3055.31     73.67 o 
  -1   9   1      863.74      890.33     29.23 o 
   0   9   1     4830.86     4856.70     87.36 o 
   1   9   1     1491.38     1593.83     31.39 o 
   2   9   1      221.96      225.68     13.40 o 
   3   9   1      551.04      585.06     24.29 o 
   4   9   1      858.49      840.84     30.33 o 
   5   9   1      273.44      262.00     21.08 o 
   6   9   1      989.81      949.35     37.76 o 
   7   9   1      479.37      436.99     36.57 o 
   8   9   1      545.34      521.22     48.15 o 
   9   9   1      111.32      152.85     38.31 o 
 -10  10   1      406.41      257.12     62.91 o 
  -9  10   1     1107.50     1020.93     84.29 o 
  -8  10   1       79.52       75.75     34.92 o 
  -7  10   1      265.17      260.41     37.90 o 
  -6  10   1      653.36      571.22     68.40 o 
  -5  10   1     4140.27     4511.41    156.52 o 
  -4  10   1     6865.87     6923.05    176.34 o 
  -3  10   1     9451.67     9208.73    172.99 o 
  -2  10   1     5448.40     5492.30    118.52 o 
  -1  10   1     1078.89      986.61     33.20 o 
   0  10   1      171.65      171.10     10.88 o 
   1  10   1      538.34      523.28     17.41 o 
   2  10   1      720.16      742.29     23.45 o 
   3  10   1     1377.30     1240.08     27.85 o 
   4  10   1     5210.67     4829.92    106.56 o 
   5  10   1     1529.07     1471.01     47.56 o 
   6  10   1       20.26       46.02     13.49 o 
   7  10   1       34.58       10.14     13.50 o 
   8  10   1      285.20      221.11     31.17 o 
   9  10   1      374.43      343.90     51.39 o 
  -9  11   1      198.01      183.78     66.05 o 
  -8  11   1      327.16      293.36     73.01 o 
  -7  11   1      471.48      464.62     48.49 o 
  -6  11   1      957.90     1017.94     89.95 o 
  -5  11   1     1203.14     1009.95     84.14 o 
  -4  11   1      139.38      115.62     24.26 o 
  -3  11   1      744.26      742.54     30.44 o 
  -2  11   1      667.61      791.96     31.21 o 
  -1  11   1     2611.84     2447.68     64.02 o 
   0  11   1     1359.30     1385.10     34.22 o 
   1  11   1     1637.91     1637.50     39.40 o 
   2  11   1     1198.80     1128.20     31.66 o 
   3  11   1       49.13       59.42      9.13 o 
   4  11   1      152.92      161.78     12.31 o 
   5  11   1      225.30      230.84     22.29 o 
   6  11   1      160.58      132.28     22.15 o 
   7  11   1      612.92      603.01     40.07 o 
   8  11   1      446.87      396.59     40.09 o 
  -9  12   1      242.41      226.75     41.88 o 
  -8  12   1       58.71       85.59     32.41 o 
  -7  12   1      888.51      807.62     63.14 o 
  -6  12   1      131.44      142.73     30.08 o 
  -5  12   1     1297.59     1310.16     97.47 o 
  -4  12   1     1022.72     1009.20     60.21 o 
  -3  12   1     1913.08     1916.53     55.62 o 
  -2  12   1       43.71       49.58     11.87 o 
  -1  12   1      166.60      142.37     15.83 o 
   0  12   1       35.25       31.52      7.43 o 
   1  12   1     1096.18     1138.95     29.02 o 
   2  12   1     1560.58     1563.97     36.30 o 
   3  12   1      414.95      428.88     19.73 o 
   4  12   1      860.69      803.10     28.94 o 
   5  12   1       50.03       39.42     14.01 o 
   6  12   1      384.39      382.92     39.93 o 
   7  12   1      148.51      130.99     20.85 o 
   8  12   1      310.95      300.05     42.10 o 
  -9  13   1      672.79      615.66     91.91 o 
  -8  13   1     1464.17     1569.36     89.38 o 
  -7  13   1     3436.64     3591.20    164.30 o 
  -6  13   1     1476.92     1476.46     81.24 o 
  -5  13   1     2269.35     1910.80    130.02 o 
  -4  13   1      582.41      643.79     50.67 o 
  -3  13   1     1462.93     1508.09     48.21 o 
  -2  13   1      833.16      796.54     34.02 o 
  -1  13   1     7819.49     7662.65    168.96 o 
   0  13   1    11559.45    11772.36    220.08 o 
   1  13   1     2452.25     2402.53     48.32 o 
   2  13   1     1794.38     1782.64     40.86 o 
   3  13   1      604.55      685.91     28.19 o 
   4  13   1      271.62      306.65     19.35 o 
   5  13   1      448.88      489.23     23.65 o 
   6  13   1     2255.16     2044.15     64.43 o 
   7  13   1     1089.87     1180.02     49.91 o 
   8  13   1     1087.95     1101.14     50.02 o 
  -9  14   1      190.65      178.72     40.59 o 
  -8  14   1      221.18      205.68     39.73 o 
  -7  14   1       68.97       75.64     30.52 o 
  -6  14   1       69.21       58.49     31.64 o 
  -5  14   1      670.17      659.93     73.95 o 
  -4  14   1     1004.78      990.60    204.96 o 
  -3  14   1      525.63      577.81     36.28 o 
  -2  14   1     1827.18     1808.34     57.03 o 
  -1  14   1     1129.72     1179.29     54.44 o 
   0  14   1       34.66       22.12      9.85 o 
   1  14   1      489.67      515.51     24.57 o 
   2  14   1      556.80      578.08     24.94 o 
   3  14   1      530.01      526.21     32.47 o 
   4  14   1     1155.82     1190.96     38.74 o 
   5  14   1     1005.10      947.72     35.10 o 
   6  14   1      245.70      249.97     20.39 o 
   7  14   1      211.89      202.98     26.09 o 
   8  14   1       33.07       38.92     20.22 o 
  -8  15   1      403.69      375.92     51.64 o 
  -7  15   1      308.96      360.52     69.17 o 
  -6  15   1     1114.89     1143.77     97.52 o 
  -5  15   1      345.85      346.25     43.18 o 
  -4  15   1      271.43      298.47     59.07 o 
  -3  15   1      279.92      202.98     33.49 o 
  -2  15   1     1209.67     1338.95     46.82 o 
  -1  15   1     3510.25     3383.40     90.00 o 
   0  15   1     3316.64     3279.35     85.58 o 
   1  15   1     1017.34     1004.75     32.07 o 
   2  15   1      155.85      153.78     19.17 o 
   3  15   1      437.67      439.70     26.68 o 
   4  15   1      425.85      448.10     27.20 o 
   5  15   1     1008.95      972.57     36.87 o 
   6  15   1      606.32      605.24     28.98 o 
   7  15   1      192.57      169.64     24.88 o 
  -8  16   1      109.36       78.06     33.61 o 
  -7  16   1       43.31        3.21     24.30 o 
  -6  16   1     1145.99     1136.77    103.81 o 
  -5  16   1     1672.97     1764.20     89.54 o 
  -4  16   1     1969.98     1966.64     77.60 o 
  -3  16   1     1094.82     1032.44     69.19 o 
  -2  16   1     1954.55     2028.29     73.62 o 
  -1  16   1     2040.09     2055.90     62.66 o 
   0  16   1      118.02      148.25     19.78 o 
   1  16   1      513.31      538.10     28.78 o 
   2  16   1     1010.53      935.72     50.28 o 
   3  16   1     2017.95     1986.38     64.48 o 
   4  16   1     1709.53     1624.23     58.50 o 
   5  16   1     2004.37     2030.68     65.71 o 
   6  16   1      455.33      491.00     30.64 o 
   7  16   1       44.93       31.64     15.05 o 
  -8  17   1      199.88      157.81     43.25 o 
  -7  17   1       46.17       17.27     26.32 o 
  -6  17   1       67.98       75.24     30.93 o 
  -5  17   1      413.41      364.94     47.56 o 
  -4  17   1       72.84       71.09     22.82 o 
  -3  17   1       51.93       57.60     21.17 o 
  -2  17   1      344.91      381.42     26.84 o 
  -1  17   1       86.17       74.11     17.45 o 
   0  17   1      366.03      317.45     23.49 o 
   1  17   1      886.56      881.53     34.67 o 
   2  17   1      257.42      286.53     25.76 o 
   3  17   1      245.58      224.72     24.76 o 
   4  17   1       35.33       23.02     14.51 o 
   5  17   1       98.01       67.82     17.85 o 
   6  17   1       73.97       53.08     16.07 o 
   7  17   1      147.75      132.72     21.05 o 
  -7  18   1       41.66       43.40     42.81 o 
  -6  18   1       32.35       -7.07     24.63 o 
  -5  18   1      794.95      819.80     67.82 o 
  -4  18   1     1074.04     1088.66     62.63 o 
  -3  18   1      453.97      533.67     44.06 o 
  -2  18   1      641.43      661.31     49.30 o 
  -1  18   1      140.70      155.35     19.14 o 
   0  18   1       39.79       33.13     13.31 o 
   1  18   1      352.17      361.03     26.96 o 
   2  18   1      785.91      795.89     31.09 o 
   3  18   1      607.51      681.96     40.42 o 
   4  18   1      817.24      805.81     43.81 o 
   5  18   1      523.36      426.36     33.20 o 
   6  18   1      313.24      291.09     41.71 o 
  -7  19   1      392.81      309.64     51.04 o 
  -6  19   1      785.25      715.44     75.25 o 
  -5  19   1      294.23      224.63     43.59 o 
  -4  19   1       57.42       54.13     24.21 o 
  -3  19   1       36.99       16.38     18.89 o 
  -2  19   1      867.38     1019.34     56.81 o 
  -1  19   1     2208.19     2185.04     85.09 o 
   0  19   1     2056.15     2156.41     61.69 o 
   1  19   1     1393.42     1250.57     51.86 o 
   2  19   1     1152.96     1182.30     52.73 o 
   3  19   1      986.38     1001.43     49.34 o 
   4  19   1       22.43       36.55     17.92 o 
   5  19   1      138.23      130.13     23.13 o 
   6  19   1      214.47      215.86     40.59 o 
  -6  20   1      107.79       74.47     31.98 o 
  -5  20   1       55.35       50.92     31.00 o 
  -4  20   1       76.29       29.73     24.04 o 
  -3  20   1      123.27      153.55     29.67 o 
  -2  20   1      155.42      100.29     24.96 o 
  -1  20   1       40.96       45.23     15.64 o 
   0  20   1       91.50       73.51     16.41 o 
   1  20   1       33.30        7.10     13.75 o 
   2  20   1      315.08      273.60     54.37 o 
   3  20   1       45.94       71.34     20.20 o 
   4  20   1      208.37      181.87     26.36 o 
   5  20   1       87.56      103.45     34.40 o 
  -5  21   1      338.59      421.59     56.33 o 
  -4  21   1      272.33      299.13     39.23 o 
  -3  21   1      419.00      361.21     41.29 o 
  -2  21   1      418.39      478.28     51.53 o 
  -1  21   1      244.22      180.27     23.51 o 
   0  21   1      373.80      367.96     28.54 o 
   1  21   1      441.78      390.11     30.85 o 
   2  21   1      657.62      694.00     50.94 o 
   3  21   1       83.01       40.64     21.55 o 
   4  21   1       54.09        7.80     17.43 o 
   5  21   1       43.42       52.65     21.34 o 
  -5  22   1      624.38      637.58     69.67 o 
  -4  22   1      371.12      345.02     50.63 o 
  -3  22   1      437.68      350.26     42.31 o 
  -2  22   1      102.51       67.35     25.54 o 
  -1  22   1      111.88       86.24     21.43 o 
   0  22   1       18.14       21.24     17.16 o 
   1  22   1      824.21      821.22     43.83 o 
   2  22   1     1501.39     1564.07     76.97 o 
   3  22   1      632.87      559.69     48.49 o 
   4  22   1      755.41      818.52     51.04 o 
  -4  23   1        9.38        7.21     25.12 o 
  -3  23   1       86.61       54.44     26.99 o 
  -2  23   1       44.18       17.16     29.66 o 
  -1  23   1       31.67       41.75     20.22 o 
   0  23   1      105.32       93.05     22.44 o 
   1  23   1       21.38       21.00     17.68 o 
   2  23   1       19.91       47.71     24.26 o 
   3  23   1       61.87        2.34     23.28 o 
  -2  24   1      225.16      218.65     38.48 o 
  -1  24   1      179.45      163.79     32.18 o 
   0  24   1       53.15       21.44     19.38 o 
   1  24   1       53.00       71.65     21.72 o 
   2   0   2      182.67      164.84     22.71 o 
   3   0   2     1368.54     1253.52     56.01 o 
   4   0   2      745.41      848.44     45.91 o 
   5   0   2     2727.68     2441.70     97.63 o 
   6   0   2     2003.95     2037.21     74.46 o 
   7   0   2      734.31      714.61     62.35 o 
   8   0   2     1186.93     1212.99     58.66 o 
   9   0   2      163.84      156.79     55.68 o 
   0   1   2     5853.41     5613.85    240.81 o 
   1   1   2     2997.10     2744.82    103.90 o 
   2   1   2     1975.18     2117.42     46.87 o 
   3   1   2      921.33      889.45     19.88 o 
   4   1   2     2732.48     2732.87     59.36 o 
   5   1   2     1724.09     1785.90     50.50 o 
   6   1   2     1574.52     1662.45     74.72 o 
   7   1   2      186.88      255.39     24.21 o 
   8   1   2       47.36       46.17     12.74 o 
   9   1   2      138.19      146.16     19.29 o 
   0   2   2     5152.25     5187.56    225.58 o 
   1   2   2     2386.01     2567.54     60.47 o 
   2   2   2     2796.80     2866.55     69.38 o 
   3   2   2     1245.55     1297.61     41.90 o 
   4   2   2      402.86      396.18     20.55 o 
   5   2   2      527.23      528.14     30.95 o 
   6   2   2      244.69      263.21     23.62 o 
   7   2   2     2371.33     2448.55     89.36 o 
   8   2   2      599.64      637.81     49.09 o 
   9   2   2      390.83      455.51     27.15 o 
 -11   3   2      657.47      700.59    108.28 o 
  -3   3   2    24083.87    23782.06    984.03 o 
  -1   3   2    53472.25    53732.95   2130.49 o 
   0   3   2     5176.78     5171.56    224.99 o 
   1   3   2     1594.44     1674.58     45.02 o 
   2   3   2      705.79      636.11     22.48 o 
   3   3   2    17449.58    17425.22    661.93 o 
   4   3   2     3428.41     3170.79     80.16 o 
   5   3   2     5937.20     5936.35    138.99 o 
   6   3   2      858.40      902.37     44.26 o 
   7   3   2      641.02      670.45     77.20 o 
   8   3   2      428.34      441.05     37.61 o 
   9   3   2      687.24      800.85     53.55 o 
 -11   4   2       97.44      169.42     66.37 o 
  -4   4   2      430.70      419.12     40.79 o 
  -3   4   2     4347.69     4482.18    203.63 o 
  -1   4   2     4423.94     4485.35    194.55 o 
   0   4   2     4343.43     4436.02    133.11 o 
   1   4   2      207.24      206.41     12.72 o 
   2   4   2      155.12      177.81     16.85 o 
   3   4   2      391.23      434.60     19.45 o 
   4   4   2       85.35       89.06     15.84 o 
   5   4   2     1883.95     1903.77     66.38 o 
   6   4   2      214.71      182.93     22.01 o 
   7   4   2      843.40      925.39     63.54 o 
   8   4   2      261.79      270.10     33.05 o 
   9   4   2      325.61      350.81     58.31 o 
 -11   5   2      109.78      121.94     36.60 o 
 -10   5   2      585.26      604.02     62.37 o 
  -6   5   2      385.58      408.33     50.97 o 
  -5   5   2      135.70      170.17     33.59 o 
  -4   5   2     6122.58     5810.22    269.92 o 
  -3   5   2     1257.41     1193.14     64.16 o 
  -2   5   2     5643.62     5356.77    155.83 o 
  -1   5   2     1674.14     1594.00     45.28 o 
   0   5   2     6811.42     6652.09    136.86 o 
   1   5   2     7198.69     7199.62    152.00 o 
   2   5   2     6141.22     5905.62    114.25 o 
   3   5   2     1448.23     1392.07     40.71 o 
   4   5   2     1175.65     1100.75     32.58 o 
   5   5   2       23.75       30.68     12.25 o 
   6   5   2      962.78      916.41     47.93 o 
   7   5   2       19.59       35.54     18.93 o 
   8   5   2      151.12      159.85     62.28 o 
   9   5   2      173.71      103.34     71.84 o 
 -11   6   2      192.76      100.44     47.50 o 
 -10   6   2       17.91       -3.79     23.82 o 
  -9   6   2     1129.20     1233.56    107.70 o 
  -8   6   2     2093.48     2106.58    140.73 o 
  -7   6   2      641.23      534.70     65.31 o 
  -6   6   2     1420.58     1320.86     91.72 o 
  -5   6   2     4452.86     4762.76    217.09 o 
  -4   6   2     5981.44     6582.42    294.39 o 
  -3   6   2     5225.82     5520.33    249.88 o 
  -2   6   2     1583.03     1668.18     55.43 o 
  -1   6   2     3451.48     3532.33     75.14 o 
   0   6   2    12282.70    11520.95    204.38 o 
   1   6   2     4222.83     4298.11     81.90 o 
   2   6   2     7477.18     7257.35    136.77 o 
   3   6   2     3722.64     3727.80     95.21 o 
   4   6   2      401.02      353.89     21.97 o 
   5   6   2     1573.85     1533.78     53.52 o 
   6   6   2      557.48      502.55     33.85 o 
   7   6   2     1955.44     2003.31     80.69 o 
   8   6   2     1776.71     1651.79    109.41 o 
   9   6   2      559.40      589.62    100.71 o 
 -10   7   2      152.08      100.70     43.18 o 
  -9   7   2       46.29       80.24     28.07 o 
  -8   7   2      451.73      483.07     68.51 o 
  -7   7   2       14.00       27.35     24.84 o 
  -6   7   2       86.77      106.78     32.68 o 
  -5   7   2      629.54      711.99     62.70 o 
  -4   7   2     1918.21     1957.77    113.87 o 
  -3   7   2      454.27      468.75     23.91 o 
  -2   7   2      154.58      145.64     12.45 o 
  -1   7   2     2869.15     2991.30     67.64 o 
   0   7   2     1286.97     1382.47     39.18 o 
   1   7   2     4906.56     5079.19     90.04 o 
   2   7   2     2708.18     2935.06     74.32 o 
   3   7   2     1697.86     1815.07     52.69 o 
   4   7   2      408.47      399.05     48.93 o 
   5   7   2       68.83       68.33     12.13 o 
   6   7   2       39.35       46.03     15.86 o 
   7   7   2      153.41      156.67     23.51 o 
   8   7   2      113.16      104.67     27.28 o 
   9   7   2      178.75      171.20     55.23 o 
 -10   8   2       45.16       92.97     45.15 o 
  -9   8   2      817.86      716.52     59.75 o 
  -8   8   2       22.33       49.47     25.19 o 
  -7   8   2      845.37      828.63     57.07 o 
  -6   8   2     1005.59     1027.31     80.78 o 
  -5   8   2     1216.64     1202.66     84.41 o 
  -4   8   2      189.29      198.22     17.78 o 
  -3   8   2     2840.96     2942.80     77.35 o 
  -2   8   2     1576.75     1528.87     44.09 o 
  -1   8   2     4265.50     4387.09     92.76 o 
   0   8   2     5061.66     4754.45     93.96 o 
   1   8   2     1619.78     1518.79     38.91 o 
   2   8   2     6910.24     6400.46    141.84 o 
   3   8   2       35.35       18.97      8.81 o 
   4   8   2      657.95      733.06     32.90 o 
   5   8   2      995.71      914.48     34.78 o 
   6   8   2      154.53      178.77     23.92 o 
   7   8   2     1278.33     1149.38     55.76 o 
   8   8   2     1368.71     1502.33    186.24 o 
 -10   9   2      361.63      355.06     69.84 o 
  -9   9   2      557.02      557.41     54.75 o 
  -8   9   2       22.32      -10.40     25.48 o 
  -7   9   2      242.75      238.30     48.25 o 
  -6   9   2      243.21      225.94     28.99 o 
  -5   9   2     2384.35     2308.30     90.31 o 
  -4   9   2     1420.23     1358.36     47.89 o 
  -3   9   2     1804.05     1951.20     49.89 o 
  -2   9   2     2636.16     2497.89     60.53 o 
  -1   9   2     2345.39     2368.03     61.60 o 
   0   9   2      141.80      142.46     11.31 o 
   1   9   2     1929.07     2106.69     50.26 o 
   2   9   2     2490.84     2475.38     50.25 o 
   3   9   2     7320.42     7481.45    165.75 o 
   4   9   2     2424.83     2450.90    124.93 o 
   5   9   2      605.98      619.35     30.56 o 
   6   9   2       75.45       76.12     14.34 o 
   7   9   2      106.99       64.79     21.68 o 
   8   9   2      149.05      131.49     36.92 o 
 -10  10   2       11.42       12.90     34.86 o 
  -9  10   2        4.25       -1.97     21.13 o 
  -8  10   2      399.86      401.58     49.69 o 
  -7  10   2       30.67       46.86     30.60 o 
  -6  10   2      392.28      450.49     59.50 o 
  -5  10   2      101.28      119.08     19.74 o 
  -4  10   2      117.07      155.45     15.35 o 
  -3  10   2     1784.42     1997.78     61.30 o 
  -2  10   2      218.17      229.38     17.50 o 
  -1  10   2      208.58      185.47     17.27 o 
   0  10   2      512.12      525.84     23.61 o 
   1  10   2      351.32      361.99     16.35 o 
   2  10   2      161.06      168.37     16.82 o 
   3  10   2     1519.24     1626.61     52.86 o 
   4  10   2      382.53      384.38     25.30 o 
   5  10   2      547.97      522.28     29.85 o 
   6  10   2       10.01       16.86     12.95 o 
   7  10   2       49.24       60.14     23.73 o 
   8  10   2        6.68      -10.07     27.38 o 
 -10  11   2      537.15      480.24     78.90 o 
  -9  11   2      338.08      266.27     54.22 o 
  -8  11   2      448.59      374.31     45.34 o 
  -7  11   2       20.10        1.07     28.04 o 
  -6  11   2     2126.17     2186.75    137.11 o 
  -5  11   2     2144.92     2114.14    133.11 o 
  -4  11   2     2976.72     2968.34     84.99 o 
  -3  11   2     1085.63     1026.88     36.74 o 
  -2  11   2      549.83      492.03     25.62 o 
  -1  11   2      499.15      449.92     21.06 o 
   0  11   2      108.11       95.89     11.10 o 
   1  11   2      701.56      684.72     26.82 o 
   2  11   2      295.91      313.99     18.26 o 
   3  11   2     1941.58     1917.75     46.86 o 
   4  11   2     2126.97     2111.87     60.08 o 
   5  11   2      160.05      180.65     21.81 o 
   6  11   2      215.03      251.89     23.62 o 
   7  11   2        4.00        1.22     13.60 o 
   8  11   2      160.74      135.98     39.54 o 
 -10  12   2       82.45       83.89     33.57 o 
  -9  12   2      610.47      635.30    102.60 o 
  -8  12   2     1303.25     1254.80     81.55 o 
  -7  12   2     1063.27      978.44     94.48 o 
  -6  12   2     1051.63      942.46     87.55 o 
  -5  12   2     2600.44     2716.74    153.18 o 
  -4  12   2      236.53      243.01     56.16 o 
  -3  12   2      776.35      758.28     31.98 o 
  -2  12   2     1071.31     1012.75     36.66 o 
  -1  12   2     3678.12     3529.06     82.87 o 
   0  12   2     2326.55     2378.13     56.32 o 
   1  12   2     2951.36     2877.29     52.44 o 
   2  12   2     1044.18     1010.75     33.81 o 
   3  12   2      381.22      360.91     19.70 o 
   4  12   2      322.45      325.94     18.17 o 
   5  12   2      141.76      104.55     17.98 o 
   6  12   2      403.71      414.52     30.24 o 
   7  12   2      406.93      402.69     31.05 o 
   8  12   2      374.33      292.11     68.76 o 
  -9  13   2       55.31       43.08     41.63 o 
  -8  13   2      146.49      126.79     32.69 o 
  -7  13   2      237.13      135.09     44.25 o 
  -6  13   2      491.19      583.46     72.61 o 
  -5  13   2       97.77       61.25     31.67 o 
  -4  13   2      242.50      243.15     38.20 o 
  -3  13   2       28.49       26.24     11.50 o 
  -2  13   2     1335.05     1362.78     45.11 o 
  -1  13   2      249.00      261.58     18.88 o 
   0  13   2      278.48      219.89     17.59 o 
   1  13   2      113.21      108.66     11.16 o 
   2  13   2      247.33      262.39     23.78 o 
   3  13   2       57.18       61.31     12.27 o 
   4  13   2       55.55       60.59     11.36 o 
   5  13   2       65.84       45.36     10.75 o 
   6  13   2        5.42        6.35     15.20 o 
   7  13   2       30.89       46.21     19.19 o 
  -9  14   2      377.32      365.92     52.19 o 
  -8  14   2      641.09      878.86     70.25 o 
  -7  14   2     2309.79     2365.10    152.94 o 
  -6  14   2      448.98      604.14     74.37 o 
  -5  14   2     1293.81     1317.34    103.87 o 
  -4  14   2      546.96      509.33     47.64 o 
  -3  14   2      867.31      830.28     44.10 o 
  -2  14   2     1199.02     1228.95     44.62 o 
  -1  14   2     7980.78     7808.33    172.15 o 
   0  14   2     1736.24     1635.67     45.95 o 
   1  14   2     1483.93     1581.15     44.59 o 
   2  14   2      110.15       82.46     14.18 o 
   3  14   2       84.18       83.27     14.38 o 
   4  14   2       72.54       39.45     12.94 o 
   5  14   2      932.69      874.51     33.46 o 
   6  14   2      388.58      389.56     31.22 o 
   7  14   2      432.50      393.67     35.35 o 
  -9  15   2      234.52      178.34     40.63 o 
  -8  15   2      240.86      122.10     35.63 o 
  -7  15   2        8.30        7.85     22.07 o 
  -6  15   2      347.44      390.30     64.99 o 
  -5  15   2     2092.48     1772.37    126.70 o 
  -4  15   2     1941.44     2117.74    192.16 o 
  -3  15   2     1192.87     1117.89     62.24 o 
  -2  15   2     1915.53     2023.49     62.72 o 
  -1  15   2     1480.41     1442.36     76.44 o 
   0  15   2       89.28       87.09     13.20 o 
   1  15   2      165.47      136.04     14.27 o 
   2  15   2       57.32       55.45     14.57 o 
   3  15   2     1029.79      965.45     38.53 o 
   4  15   2     1491.14     1615.36     63.50 o 
   5  15   2      536.60      562.71     30.81 o 
   6  15   2      208.04      203.40     21.15 o 
   7  15   2       55.02       52.69     22.34 o 
  -8  16   2      213.42      162.36     40.32 o 
  -7  16   2      196.46      184.51     65.23 o 
  -6  16   2       55.02       35.50     33.59 o 
  -5  16   2      167.91      222.52     52.78 o 
  -4  16   2      142.95      158.78     32.56 o 
  -3  16   2       10.80       10.42     12.79 o 
  -2  16   2      218.34      226.05     33.30 o 
  -1  16   2       11.01       11.82     11.78 o 
   0  16   2      153.08      151.95     18.82 o 
   1  16   2      149.47      122.18     14.74 o 
   2  16   2       13.72       14.87     13.48 o 
   3  16   2       79.75      103.93     23.27 o 
   4  16   2      116.24      111.64     17.70 o 
   5  16   2      162.00      172.76     22.54 o 
   6  16   2       36.49       40.32     15.30 o 
  -8  17   2       78.23       84.34     35.50 o 
  -7  17   2      226.58      204.78     39.34 o 
  -6  17   2      460.64      354.77     48.88 o 
  -5  17   2     2088.19     2108.60    138.97 o 
  -4  17   2     2079.44     2271.17    141.55 o 
  -3  17   2     1685.84     1717.39     67.04 o 
  -2  17   2     2704.57     2631.96     77.61 o 
  -1  17   2      298.50      301.73     26.54 o 
   0  17   2      112.83       82.70     16.07 o 
   1  17   2      469.70      523.51     26.46 o 
   2  17   2     1893.03     1930.78     65.06 o 
   3  17   2     1832.61     1802.02     63.20 o 
   4  17   2     3232.79     3261.69     93.34 o 
   5  17   2      545.02      480.64     33.78 o 
   6  17   2      286.88      303.48     26.08 o 
  -8  18   2      126.46       70.11     33.29 o 
  -7  18   2      264.18      263.38     47.09 o 
  -6  18   2      489.13      487.25    117.50 o 
  -5  18   2      483.48      551.19     51.61 o 
  -4  18   2      265.74      228.93     69.04 o 
  -3  18   2       92.01       89.97     31.59 o 
  -2  18   2     1273.05     1231.27     50.07 o 
  -1  18   2     1799.26     1813.52     61.06 o 
   0  18   2     1857.62     1825.11     69.61 o 
   1  18   2      166.63      180.30     19.80 o 
   2  18   2      686.40      677.11     48.80 o 
   3  18   2      388.64      346.51     33.07 o 
   4  18   2      215.19      188.69     24.36 o 
   5  18   2      383.74      357.19     31.23 o 
   6  18   2      272.62      219.05     26.43 o 
  -7  19   2       20.75       -6.57     27.29 o 
  -6  19   2      135.90      116.52     35.85 o 
  -5  19   2      244.71      226.69     34.62 o 
  -4  19   2      352.35      351.86     38.72 o 
  -3  19   2      362.96      389.86     48.38 o 
  -2  19   2      248.35      245.95     26.00 o 
  -1  19   2       56.19       61.51     15.20 o 
   0  19   2      167.29      159.36     19.71 o 
   1  19   2      171.40      200.27     20.84 o 
   2  19   2       60.40       67.45     18.75 o 
   3  19   2      258.60      326.52     30.76 o 
   4  19   2      259.51      291.12     35.72 o 
   5  19   2      116.84      131.89     23.63 o 
  -6  20   2      397.15      535.32     62.24 o 
  -5  20   2      843.84      929.77     79.98 o 
  -4  20   2      652.96      712.39     91.51 o 
  -3  20   2      592.74      499.92     45.92 o 
  -2  20   2      257.22      257.91     25.11 o 
  -1  20   2      773.20      706.98     37.10 o 
   0  20   2      383.42      349.36     38.97 o 
   1  20   2     1822.93     1927.98     62.19 o 
   2  20   2      667.87      661.41     42.98 o 
   3  20   2      107.70       95.60     20.83 o 
   4  20   2       26.53       44.71     18.71 o 
   5  20   2      174.56      181.04     27.60 o 
  -6  21   2      109.66       77.72     36.01 o 
  -5  21   2      330.14      363.05     43.23 o 
  -4  21   2      206.10      297.41     43.50 o 
  -3  21   2      496.64      495.67     57.66 o 
  -2  21   2        8.36       30.73     17.10 o 
  -1  21   2      268.35      270.04     26.43 o 
   0  21   2      143.31      130.96     29.42 o 
   1  21   2      834.28      833.33     50.66 o 
   2  21   2      332.49      290.09     35.83 o 
   3  21   2      434.04      505.22     54.53 o 
   4  21   2      250.24      271.80     49.28 o 
  -5  22   2       30.66      -13.35     23.64 o 
  -4  22   2      154.46      160.44     32.50 o 
  -3  22   2      115.89       88.95     28.04 o 
  -2  22   2      444.77      438.58     92.72 o 
  -1  22   2      302.17      277.09     27.30 o 
   0  22   2      306.14      307.13     30.17 o 
   1  22   2      220.76      164.40     21.89 o 
   2  22   2       25.44       38.38     23.49 o 
   3  22   2       82.19       61.52     23.82 o 
  -4  23   2      254.65      203.26     38.16 o 
  -3  23   2      947.35      965.20     64.90 o 
  -2  23   2      249.06      289.14     39.13 o 
  -1  23   2      184.22      186.85     24.46 o 
   0  23   2       41.07       35.47     19.38 o 
   1  23   2      110.94       97.34     22.44 o 
   2  23   2      508.35      558.36     50.96 o 
  -3  24   2        8.98       25.78     26.42 o 
  -2  24   2      131.75      102.45     30.23 o 
  -1  24   2      197.95      157.70     30.45 o 
   0  24   2      645.53      634.95     42.44 o 
   1  24   2      248.11      220.50     24.69 o 
   0   1   3     1705.94     1605.95     45.26 o 
   1   1   3     1773.25     1822.60     54.81 o 
   2   1   3     1921.42     1857.44     53.38 o 
   3   1   3     2854.41     3172.54     69.69 o 
   4   1   3      767.43      696.04     27.29 o 
   5   1   3     2223.58     2120.70     67.41 o 
   6   1   3       21.33       24.07     13.54 o 
   7   1   3      126.05      100.30     23.98 o 
   8   1   3      214.79      191.50     19.05 o 
   0   2   3      250.39      194.84     12.21 o 
   1   2   3     4704.45     4387.06    102.46 o 
   2   2   3     2917.36     2937.64     96.35 o 
   3   2   3     4423.44     4678.51    107.96 o 
   4   2   3     1092.82     1143.84     42.11 o 
   5   2   3     1518.13     1564.00     69.40 o 
   6   2   3      698.45      760.61     59.32 o 
   7   2   3      605.78      590.50     39.29 o 
   8   2   3      126.03       97.90     14.59 o 
  -4   3   3      633.66      655.10     48.95 o 
  -3   3   3     3350.46     3070.06    139.67 o 
  -1   3   3    11239.88    11322.72    320.66 o 
   0   3   3     7253.49     7124.83    124.46 o 
   1   3   3     1449.73     1677.39     41.71 o 
   2   3   3     1560.97     1456.54     34.88 o 
   3   3   3      404.50      370.64     42.29 o 
   4   3   3      383.83      409.38     47.30 o 
   5   3   3       76.95      104.52     16.06 o 
   6   3   3      142.05      124.02     29.33 o 
   7   3   3      765.13      734.68     67.43 o 
   8   3   3      158.82      136.67     30.82 o 
  -5   4   3     3578.81     3443.90    163.82 o 
  -4   4   3     4233.89     4063.09    196.56 o 
  -3   4   3     9042.56     8600.13    382.22 o 
  -1   4   3    11254.26    11143.25    255.48 o 
   0   4   3     1252.56     1185.86     25.66 o 
   1   4   3     2825.35     2734.12     63.58 o 
   2   4   3     3477.28     3598.12     77.00 o 
   3   4   3      191.96      164.81      9.70 o 
   4   4   3     3460.62     2998.81    220.66 o 
   5   4   3     2250.31     2359.49     77.39 o 
   6   4   3      236.07      203.40     28.55 o 
   7   4   3      660.27      637.89     44.47 o 
   8   4   3      182.94      160.46     31.66 o 
 -11   5   3        2.67       10.29     34.92 o 
 -10   5   3      420.24      362.26     69.52 o 
  -7   5   3     2307.11     2246.70    135.68 o 
  -6   5   3     1620.04     1595.80    107.19 o 
  -5   5   3     1499.48     1468.02     93.97 o 
  -4   5   3      382.73      373.21     40.57 o 
  -3   5   3     7385.06     7900.59    323.75 o 
  -2   5   3     1495.74     1544.60     37.24 o 
  -1   5   3     7905.55     7829.62    156.91 o 
   0   5   3     1650.00     1514.46     30.50 o 
   1   5   3     5059.82     5215.55    115.15 o 
   2   5   3     2325.57     2573.27     55.36 o 
   3   5   3     1293.31     1438.15     38.58 o 
   4   5   3      553.35      511.40     30.95 o 
   5   5   3     1010.21     1020.54     53.23 o 
   6   5   3     1752.72     1768.28     74.64 o 
   7   5   3     1394.29     1455.87     67.49 o 
   8   5   3      320.63      308.36     41.89 o 
 -11   6   3      106.88      101.61     43.77 o 
 -10   6   3       58.16       13.59     33.75 o 
  -9   6   3      202.78      197.84     47.66 o 
  -8   6   3       71.02       88.01     35.34 o 
  -7   6   3      517.55      509.95     63.07 o 
  -6   6   3      413.98      441.81     56.09 o 
  -5   6   3      512.88      427.86     49.05 o 
  -4   6   3     1216.85     1280.20     75.83 o 
  -3   6   3      255.54      220.96     22.26 o 
  -2   6   3     4720.49     4618.58     97.31 o 
  -1   6   3      338.80      368.18     16.69 o 
   0   6   3     2907.38     2988.08     54.05 o 
   1   6   3      931.03      935.05     31.55 o 
   2   6   3      890.84      808.80     27.31 o 
   3   6   3     1919.12     2056.52     51.25 o 
   4   6   3      433.88      453.31     21.69 o 
   5   6   3      185.84      212.45     31.20 o 
   6   6   3      165.16      177.41     22.73 o 
   7   6   3       47.63       19.84     29.75 o 
   8   6   3       70.20       32.79     26.53 o 
 -11   7   3       38.17       77.14     42.91 o 
 -10   7   3      304.48      337.67     65.95 o 
  -9   7   3     1268.83     1306.59    108.93 o 
  -8   7   3      317.95      374.36     61.63 o 
  -7   7   3     1760.51     1726.55    121.69 o 
  -6   7   3     2262.95     2086.28    128.22 o 
  -5   7   3     3709.72     3912.80    191.76 o 
  -4   7   3      229.06      294.59     28.18 o 
  -3   7   3     1156.10     1223.07     36.12 o 
  -2   7   3     1301.99     1257.27     34.39 o 
  -1   7   3     3620.59     3525.63     78.88 o 
   0   7   3     5291.07     4755.69     83.34 o 
   1   7   3    14173.00    14299.98    235.03 o 
   2   7   3       26.96       18.96      8.31 o 
   3   7   3      781.33      762.17     29.22 o 
   4   7   3      224.71      228.52     17.94 o 
   5   7   3     1003.83      975.76     42.50 o 
   6   7   3      436.00      508.30     47.30 o 
   7   7   3     1647.20     1592.85    134.29 o 
   8   7   3      935.64      840.83     68.78 o 
 -11   8   3      170.16      180.72     56.08 o 
 -10   8   3      294.04      356.76     66.69 o 
  -9   8   3      481.21      557.28     77.84 o 
  -8   8   3      274.56      244.86     52.14 o 
  -7   8   3      120.68      134.34     36.84 o 
  -6   8   3      771.57      888.22     77.79 o 
  -5   8   3      105.92      110.06     22.49 o 
  -4   8   3      168.72      136.55     21.17 o 
  -3   8   3      654.63      598.48     23.23 o 
  -2   8   3      754.30      729.64     25.93 o 
  -1   8   3     3076.25     3028.89     65.96 o 
   0   8   3     1247.43     1207.72     28.59 o 
   1   8   3      287.46      286.47     14.24 o 
   2   8   3      345.26      312.92     19.74 o 
   3   8   3     2441.40     2396.35     60.60 o 
   4   8   3     1186.18     1235.03     40.48 o 
   5   8   3      324.10      329.55     28.42 o 
   6   8   3      421.10      381.74     37.88 o 
   7   8   3      219.50      247.99     41.66 o 
   8   8   3       57.11       19.34     27.42 o 
 -11   9   3       61.80       -2.13     36.41 o 
 -10   9   3       39.99       47.51     39.13 o 
  -9   9   3      300.23      324.08     62.05 o 
  -8   9   3      726.37      721.73     80.83 o 
  -7   9   3     1089.95     1160.87     92.40 o 
  -6   9   3      186.99      176.03     42.12 o 
  -5   9   3      613.15      610.88     44.22 o 
  -4   9   3       43.81       20.98     11.44 o 
  -3   9   3     1904.14     1941.62     53.57 o 
  -2   9   3     5086.23     4979.20    110.04 o 
  -1   9   3      517.63      579.54     21.25 o 
   0   9   3     2443.03     2353.61     60.23 o 
   1   9   3      172.43      159.06     13.16 o 
   2   9   3     1626.53     1562.99     32.66 o 
   3   9   3      263.40      255.78     23.62 o 
   4   9   3      373.46      474.62     26.90 o 
   5   9   3      217.55      183.24     18.80 o 
   6   9   3      505.01      544.69     47.14 o 
   7   9   3      245.46      171.27     31.29 o 
   8   9   3      225.74      234.96     44.22 o 
 -10  10   3     1204.40     1217.81    106.32 o 
  -9  10   3      394.58      265.65     57.15 o 
  -8  10   3      397.79      445.11     66.91 o 
  -7  10   3        9.12       16.95     25.91 o 
  -6  10   3     1149.65     1017.14     83.39 o 
  -5  10   3     2214.17     2337.11     95.09 o 
  -4  10   3     2306.37     2251.77     55.88 o 
  -3  10   3     2625.49     2595.19     78.70 o 
  -2  10   3     4477.75     4447.42    105.60 o 
  -1  10   3     1698.64     1633.35     42.89 o 
   0  10   3      377.14      417.84     18.70 o 
   1  10   3     2298.38     2292.04     54.34 o 
   2  10   3     1310.51     1354.83     38.33 o 
   3  10   3     3728.85     3716.95     86.56 o 
   4  10   3     1408.33     1379.45     45.92 o 
   5  10   3     1089.06     1197.72     50.72 o 
   6  10   3      848.00      808.86     40.98 o 
   7  10   3       74.38       59.46     26.84 o 
   8  10   3       56.65       80.99    102.70 o 
 -10  11   3      162.72      122.19     35.18 o 
  -9  11   3      519.37      477.95     76.88 o 
  -8  11   3      394.50      338.27     61.10 o 
  -7  11   3      549.52      510.75     71.23 o 
  -6  11   3      779.88      778.42     77.04 o 
  -5  11   3      741.80      819.30     84.37 o 
  -4  11   3      360.74      379.73     22.82 o 
  -3  11   3      474.41      479.00     25.91 o 
  -2  11   3        2.01        2.30      9.94 o 
  -1  11   3     3397.75     3500.43     75.20 o 
   0  11   3     2253.58     2296.85     48.77 o 
   1  11   3     2124.93     2393.54     56.46 o 
   2  11   3     1700.08     1608.79     44.14 o 
   3  11   3      293.63      323.18     22.81 o 
   4  11   3      133.91      111.56     19.10 o 
   5  11   3       35.69       42.55     22.75 o 
   6  11   3        7.97       14.01     14.49 o 
   7  11   3      473.11      505.72     50.57 o 
 -10  12   3       82.61       93.31     34.47 o 
  -9  12   3       94.89      110.72     46.01 o 
  -8  12   3      460.43      389.40     67.23 o 
  -7  12   3      186.68      237.34     53.15 o 
  -6  12   3      180.28      167.34     42.33 o 
  -5  12   3      706.15      762.69     97.84 o 
  -4  12   3     2204.65     2128.49     62.18 o 
  -3  12   3      365.60      315.39     22.55 o 
  -2  12   3     1130.72     1198.16     40.61 o 
  -1  12   3      533.95      554.83     35.19 o 
   0  12   3     1296.15     1399.51     35.78 o 
   1  12   3      378.42      377.52     22.73 o 
   2  12   3      762.54      701.19     34.32 o 
   3  12   3      428.93      413.63     24.60 o 
   4  12   3      649.44      742.48     52.75 o 
   5  12   3     1036.61      960.77     46.50 o 
   6  12   3       41.41       20.46     16.76 o 
   7  12   3        8.61       21.10     32.72 o 
 -10  13   3      134.00      151.29     39.09 o 
  -9  13   3      254.06      239.66     43.48 o 
  -8  13   3      788.72      785.55     91.06 o 
  -7  13   3     1480.72     1531.28    115.71 o 
  -6  13   3     5147.01     5290.45    267.95 o 
  -5  13   3      146.03      179.31     31.72 o 
  -4  13   3      303.20      316.34     23.81 o 
  -3  13   3      351.91      342.39     24.44 o 
  -2  13   3     1455.57     1520.15     48.21 o 
  -1  13   3     2646.54     2489.77     62.50 o 
   0  13   3     1306.71     1178.76     40.31 o 
   1  13   3      324.13      309.48     22.07 o 
   2  13   3      596.01      543.70     26.97 o 
   3  13   3      178.29      159.19     15.75 o 
   4  13   3        6.18        2.47      9.68 o 
   5  13   3      279.41      204.63     26.10 o 
   6  13   3      498.27      447.12     42.90 o 
   7  13   3      375.94      349.97     29.20 o 
  -9  14   3      120.04      122.13     34.76 o 
  -8  14   3      142.04      135.03     46.01 o 
  -7  14   3       17.94       34.38     31.51 o 
  -6  14   3      211.16      180.99     48.03 o 
  -5  14   3     1656.39     1612.93    110.75 o 
  -4  14   3      437.85      407.87     35.14 o 
  -3  14   3       86.79       71.87     15.27 o 
  -2  14   3     1454.17     1415.35     67.00 o 
  -1  14   3      282.06      336.89     32.42 o 
   0  14   3      140.78      125.20     14.21 o 
   1  14   3      240.86      274.79     21.06 o 
   2  14   3      439.13      436.77     25.46 o 
   3  14   3      317.42      305.36     22.40 o 
   4  14   3      145.12      129.31     17.72 o 
   5  14   3      186.15      216.42     18.67 o 
   6  14   3       86.13       78.44     22.21 o 
   7  14   3       84.47       81.98     22.04 o 
  -9  15   3      162.58      179.93     41.60 o 
  -8  15   3      335.92      422.71     71.01 o 
  -7  15   3     1486.81     1473.83    117.57 o 
  -6  15   3      485.05      441.97     69.89 o 
  -5  15   3      420.30      526.10     84.29 o 
  -4  15   3      339.66      405.29     43.41 o 
  -3  15   3       96.58      108.20     19.82 o 
  -2  15   3      422.88      419.27     29.71 o 
  -1  15   3      642.22      639.74     33.61 o 
   0  15   3     1680.10     1598.20     46.90 o 
   1  15   3      290.42      281.48     24.38 o 
   2  15   3       63.40       53.21     13.59 o 
   3  15   3      130.35      124.17     17.28 o 
   4  15   3      150.06      176.82     19.25 o 
   5  15   3      203.51      226.91     20.73 o 
   6  15   3      322.40      381.62     24.96 o 
  -9  16   3      254.37      286.75     91.19 o 
  -8  16   3        2.43        8.99     24.20 o 
  -7  16   3      115.19       58.96     40.04 o 
  -6  16   3      480.86      521.93     75.49 o 
  -5  16   3     2169.08     2163.63    103.65 o 
  -4  16   3     2095.69     2062.16    117.29 o 
  -3  16   3     3857.41     3830.50    100.49 o 
  -2  16   3     2562.73     2536.50     75.77 o 
  -1  16   3     1282.70     1283.98     59.55 o 
   0  16   3       16.30        9.51     10.67 o 
   1  16   3        1.70        3.37     12.28 o 
   2  16   3     1357.17     1313.14     69.08 o 
   3  16   3     1478.90     1478.64     55.11 o 
   4  16   3     1384.09     1387.28     48.98 o 
   5  16   3      351.40      339.76     25.82 o 
   6  16   3      145.69      164.58     20.32 o 
  -8  17   3        2.11      -19.82     21.52 o 
  -7  17   3       54.67       74.85     41.90 o 
  -6  17   3      794.71      579.06     82.11 o 
  -5  17   3      347.19      337.01     45.66 o 
  -4  17   3      252.28      241.18     39.14 o 
  -3  17   3       38.45       49.50     16.07 o 
  -2  17   3      191.10      185.65     23.80 o 
  -1  17   3      273.17      255.95     24.77 o 
   0  17   3      878.43      819.94     46.49 o 
   1  17   3      193.61      202.12     23.22 o 
   2  17   3      260.40      236.63     33.96 o 
   3  17   3        2.88        4.27     13.12 o 
   4  17   3       34.96       31.10     17.09 o 
   5  17   3       56.02       56.36     17.05 o 
   6  17   3      143.67      115.77     20.45 o 
  -8  18   3       82.69      104.40     34.04 o 
  -7  18   3      118.50       32.95     36.94 o 
  -6  18   3      709.28      716.23     91.33 o 
  -5  18   3     1137.82     1166.13     77.97 o 
  -4  18   3      514.00      600.97     79.04 o 
  -3  18   3      205.86      200.47     25.12 o 
  -2  18   3      120.13       96.14     18.43 o 
  -1  18   3      486.77      468.64     32.48 o 
   0  18   3      179.51      164.80     20.56 o 
   1  18   3      227.71      199.34     24.72 o 
   2  18   3      395.17      430.22     37.44 o 
   3  18   3      558.69      591.77     38.68 o 
   4  18   3      281.67      310.99     43.59 o 
   5  18   3      176.47      147.56     23.78 o 
  -7  19   3      551.46      574.57     63.98 o 
  -6  19   3      545.78      404.06     73.63 o 
  -5  19   3      444.50      559.42     60.25 o 
  -4  19   3      279.68      225.05     40.12 o 
  -3  19   3      200.78      177.51     35.41 o 
  -2  19   3      242.85      210.48     32.74 o 
  -1  19   3      243.40      254.72     25.14 o 
   0  19   3     1202.64     1218.73     53.63 o 
   1  19   3      959.42      976.15     49.17 o 
   2  19   3      523.08      539.74     40.07 o 
   3  19   3      128.25       95.01     21.59 o 
   4  19   3      417.56      421.59     35.45 o 
   5  19   3      123.24       91.51     22.36 o 
  -7  20   3       26.78       23.00     27.78 o 
  -6  20   3        0.18       -1.89     27.02 o 
  -5  20   3      142.12      189.28     39.56 o 
  -4  20   3      118.96       96.52     32.63 o 
  -3  20   3      296.37      237.63     45.79 o 
  -2  20   3       41.64       32.70     16.43 o 
  -1  20   3      151.71      159.55     22.67 o 
   0  20   3      235.57      287.34     33.59 o 
   1  20   3       58.06       39.84     21.82 o 
   2  20   3      160.55      182.13     28.85 o 
   3  20   3      428.73      437.87     37.00 o 
   4  20   3       20.95       13.33     17.90 o 
  -6  21   3      164.15      111.75     37.86 o 
  -5  21   3      781.26      614.49     56.99 o 
  -4  21   3      127.53      130.35     35.28 o 
  -3  21   3       41.51       -0.93     23.60 o 
  -2  21   3      526.07      503.20     37.53 o 
  -1  21   3     1126.21     1170.79     47.28 o 
   0  21   3      722.22      868.77     43.33 o 
   1  21   3      879.26      729.43     61.19 o 
   2  21   3      265.55      290.14     32.59 o 
   3  21   3       15.27       26.37     18.93 o 
  -5  22   3      500.81      511.55     69.69 o 
  -4  22   3     1106.89     1211.56     71.26 o 
  -3  22   3      570.44      559.72     50.10 o 
  -2  22   3      233.25      227.78     33.72 o 
  -1  22   3      634.70      606.76     41.04 o 
   0  22   3       64.35       44.75     18.01 o 
   1  22   3      191.49      233.60     34.91 o 
   2  22   3      629.16      644.91     45.94 o 
   3  22   3      708.59      781.36     50.73 o 
  -4  23   3       47.42       31.78     27.05 o 
  -3  23   3       76.18       71.25     26.99 o 
  -2  23   3      123.52      144.83     25.90 o 
  -1  23   3        2.75        9.75     18.13 o 
   0  23   3       93.47       79.42     20.98 o 
   1  23   3      123.61       94.99     29.16 o 
   2  23   3        0.66       -1.74     20.68 o 
  -3  24   3      659.66      658.42     55.71 o 
  -2  24   3      225.93      254.79     40.06 o 
  -1  24   3      263.73      269.17     32.12 o 
   0  24   3       12.29        4.92     17.20 o 
  -1   0   4     8809.58     9125.01    336.40 o 
   0   0   4     1578.43     1550.56     43.96 o 
   1   0   4      332.77      359.66     24.74 o 
   2   0   4     7608.39     7532.92    219.56 o 
   3   0   4     2259.23     2670.13     83.98 o 
   4   0   4      257.48      310.81     22.82 o 
   5   0   4      726.08      741.03     38.33 o 
   6   0   4     1862.97     1754.57     71.34 o 
   7   0   4     1147.30     1202.10     80.32 o 
   8   0   4      217.49      281.32     38.38 o 
  -1   1   4     1006.10     1091.28     32.08 o 
   0   1   4      796.07      740.34     19.12 o 
   1   1   4      577.17      572.12     14.39 o 
   2   1   4     2696.55     2744.32     86.52 o 
   3   1   4     2527.36     2408.60     69.47 o 
   4   1   4      508.77      509.45     55.19 o 
   5   1   4       56.35       25.72     12.96 o 
   6   1   4       70.87       74.68     12.02 o 
   7   1   4       33.35       22.62     13.12 o 
   8   1   4      116.89      106.93     20.61 o 
  -1   2   4     3435.18     3536.41     84.78 o 
   0   2   4     1064.74      984.72     20.95 o 
   1   2   4      760.92      672.71     21.98 o 
   2   2   4       10.87        6.99      6.34 o 
   3   2   4      110.75      107.33     13.17 o 
   4   2   4      270.21      272.21     28.26 o 
   5   2   4      183.37      245.92     26.44 o 
   6   2   4      377.86      349.60     29.93 o 
   7   2   4       94.46      111.96     14.45 o 
   8   2   4      109.51      133.07     18.98 o 
  -3   3   4     2994.48     2608.81    133.88 o 
  -2   3   4     1168.24     1430.57     77.72 o 
  -1   3   4     5147.99     5410.05    121.39 o 
   0   3   4     1432.03     1359.39     33.80 o 
   1   3   4     1432.45     1361.77     40.65 o 
   2   3   4     3866.04     3888.78     70.25 o 
   3   3   4     2064.09     1967.59     60.84 o 
   4   3   4      216.71      206.99     19.82 o 
   5   3   4      803.76      815.00     36.97 o 
   6   3   4      446.87      410.51    120.97 o 
   7   3   4      183.76      237.23     34.32 o 
   8   3   4      103.25      141.79     31.90 o 
 -12   4   4       21.40       40.52     40.99 o 
  -6   4   4      442.02      454.08     50.28 o 
  -5   4   4      418.40      423.38     43.03 o 
  -4   4   4      435.80      455.60     41.75 o 
  -3   4   4     1108.69     1098.45     64.64 o 
  -2   4   4     1524.66     1557.73     95.51 o 
  -1   4   4     9807.66     9981.45    174.94 o 
   0   4   4     1901.24     1969.76     43.03 o 
   1   4   4      352.04      395.21     19.76 o 
   2   4   4      622.18      647.59     22.78 o 
   3   4   4       27.02       16.85      9.92 o 
   4   4   4      290.31      278.27     46.61 o 
   5   4   4      432.22      423.96     57.40 o 
   6   4   4      234.39      256.10     34.31 o 
   7   4   4        7.39      -13.01     18.24 o 
   8   4   4      214.81      159.44     50.88 o 
 -11   5   4      950.81      919.11    104.18 o 
 -10   5   4     1002.21     1025.87    103.75 o 
  -9   5   4      929.24      941.15     90.37 o 
  -8   5   4      241.58      200.13     44.57 o 
  -7   5   4       25.61       39.13     22.07 o 
  -6   5   4     1423.96     1485.53     95.51 o 
  -5   5   4     1632.42     1662.01     95.63 o 
  -4   5   4     1681.03     1602.11     94.84 o 
  -3   5   4    13906.71    13225.78    381.51 o 
  -2   5   4    19367.38    19526.63    392.92 o 
  -1   5   4      678.08      645.12     18.09 o 
   0   5   4     2087.02     2151.17     46.49 o 
   1   5   4     3197.47     3290.90     77.33 o 
   2   5   4     1000.40      936.59     34.00 o 
   3   5   4      240.08      241.96     13.33 o 
   4   5   4     1399.25     1440.10     49.33 o 
   5   5   4     1773.18     1627.56     65.14 o 
   6   5   4      585.62      548.10     48.10 o 
   7   5   4      138.71      122.53     33.72 o 
   8   5   4       17.50       62.85     34.52 o 
 -11   6   4       47.50       12.95     36.20 o 
 -10   6   4      427.86      437.16     73.94 o 
  -9   6   4      685.56      771.31     85.94 o 
  -8   6   4      485.14      419.26     62.75 o 
  -7   6   4     1910.70     1859.85    121.75 o 
  -6   6   4     6156.71     5864.84    294.09 o 
  -5   6   4      915.94      969.18     68.95 o 
  -4   6   4     1691.25     1791.15     72.71 o 
  -3   6   4     3239.77     3565.42     91.56 o 
  -2   6   4     6676.47     6306.91    129.18 o 
  -1   6   4      121.83      112.20      8.65 o 
   0   6   4     6093.21     5780.60    112.30 o 
   1   6   4     3498.88     3529.70     82.66 o 
   2   6   4     5229.91     5541.34    113.88 o 
   3   6   4     1284.65     1249.65     37.50 o 
   4   6   4     1159.66     1108.45     33.26 o 
   5   6   4      618.62      598.48     63.37 o 
   6   6   4     2643.76     2513.74    194.31 o 
   7   6   4     1989.03     2152.40    102.07 o 
   8   6   4      751.98      779.93     66.78 o 
 -11   7   4        1.52       17.38     35.98 o 
 -10   7   4        8.31      -13.54     29.80 o 
  -9   7   4      155.02      155.93     42.70 o 
  -8   7   4       49.97       65.52     36.25 o 
  -7   7   4       80.87       80.39     30.23 o 
  -6   7   4     1803.45     1704.43    109.38 o 
  -5   7   4     1306.88     1210.43     57.37 o 
  -4   7   4     2465.49     2415.38     91.54 o 
  -3   7   4     4513.27     4382.65    114.67 o 
  -2   7   4     2290.27     2285.18     61.27 o 
  -1   7   4       95.67       63.20      7.43 o 
   0   7   4      696.21      714.94     19.19 o 
   1   7   4      568.58      596.57     16.60 o 
   2   7   4      291.98      315.75     19.47 o 
   3   7   4      516.87      498.41     24.50 o 
   4   7   4       79.44       65.65     12.61 o 
   5   7   4      217.44      177.33     32.27 o 
   6   7   4      201.28      176.54     28.60 o 
   7   7   4       35.22       84.09     29.48 o 
   8   7   4      129.52      177.73     39.10 o 
 -11   8   4       83.40       32.95     41.85 o 
 -10   8   4      329.67      263.63     61.63 o 
  -9   8   4      543.18      532.76     75.76 o 
  -8   8   4     1733.25     1626.56    123.98 o 
  -7   8   4     2409.07     2407.13    144.69 o 
  -6   8   4     1782.09     1645.46    110.92 o 
  -5   8   4     1986.35     1806.65    150.91 o 
  -4   8   4     3743.73     3817.92    101.41 o 
  -3   8   4      598.15      600.24     25.10 o 
  -2   8   4     2299.10     2318.73     58.82 o 
  -1   8   4     6342.39     6427.88    107.96 o 
   0   8   4      316.72      275.23     10.57 o 
   1   8   4     8519.42     8929.48    155.17 o 
   2   8   4      503.40      457.23     24.22 o 
   3   8   4       61.68      102.95     14.28 o 
   4   8   4      166.33      154.80     16.86 o 
   5   8   4      177.92      112.05     24.27 o 
   6   8   4      781.58      863.12     94.29 o 
   7   8   4     1034.42      949.08    147.63 o 
 -11   9   4      902.30      924.43    106.74 o 
 -10   9   4     1720.65     1817.84    140.02 o 
  -9   9   4      454.53      412.05     67.71 o 
  -8   9   4       46.23       97.29     38.97 o 
  -7   9   4       16.35       -7.20     20.74 o 
  -6   9   4      471.51      524.45     60.99 o 
  -5   9   4      836.58      778.62    134.04 o 
  -4   9   4     2715.80     2730.45    101.83 o 
  -3   9   4     6540.99     6312.18    140.10 o 
  -2   9   4     5571.25     5617.52    113.97 o 
  -1   9   4     3635.68     3664.55     71.51 o 
   0   9   4      161.45      162.58     12.81 o 
   1   9   4     1206.99     1195.22     34.11 o 
   2   9   4     3815.88     3876.29     76.74 o 
   3   9   4     2334.66     2261.67     60.03 o 
   4   9   4     1245.85     1163.49     67.82 o 
   5   9   4      441.56      426.30     27.12 o 
   6   9   4      333.37      352.98     43.07 o 
   7   9   4      277.04      258.29     44.70 o 
 -11  10   4       30.27       30.12     38.92 o 
 -10  10   4      140.66      211.91     54.75 o 
  -9  10   4      465.21      441.54     72.72 o 
  -8  10   4       98.30       74.63     35.50 o 
  -7  10   4       31.86       -2.77     23.56 o 
  -6  10   4       37.74       46.59     26.71 o 
  -5  10   4      879.55      948.61     53.80 o 
  -4  10   4     1137.22     1155.79     49.28 o 
  -3  10   4       86.35       66.52     11.78 o 
  -2  10   4     1055.39     1151.14     33.86 o 
  -1  10   4      330.14      330.22     16.37 o 
   0  10   4      723.33      745.36     20.00 o 
   1  10   4       69.63       64.20     10.92 o 
   2  10   4      472.28      464.58     24.96 o 
   3  10   4      565.15      534.14     34.42 o 
   4  10   4       75.58       72.80     16.78 o 
   5  10   4       43.03        8.02     13.71 o 
   6  10   4       75.38       85.85     27.25 o 
   7  10   4      146.50      151.56     72.26 o 
 -11  11   4      386.30      216.13     59.87 o 
 -10  11   4      612.90      606.01     88.39 o 
  -9  11   4      792.77      825.43     94.95 o 
  -8  11   4       34.13       74.05     36.04 o 
  -7  11   4       88.70      117.76     39.77 o 
  -6  11   4     1936.92     1881.25    120.63 o 
  -5  11   4      488.16      454.43     62.51 o 
  -4  11   4     2389.18     2458.85     66.39 o 
  -3  11   4      840.69      743.96     36.22 o 
  -2  11   4     1819.81     1836.86     48.72 o 
  -1  11   4      500.90      496.23     22.77 o 
   0  11   4      318.09      335.41     20.52 o 
   1  11   4      465.58      473.87     23.96 o 
   2  11   4     2911.10     3021.21     66.93 o 
   3  11   4     2971.46     3013.75     69.44 o 
   4  11   4     1759.28     1649.58     58.73 o 
   5  11   4      987.52      916.48     44.45 o 
   6  11   4      297.74      333.66     25.32 o 
   7  11   4       43.83       41.85     26.81 o 
 -10  12   4      206.82      181.63     55.82 o 
  -9  12   4      182.74      186.53     55.66 o 
  -8  12   4     1095.06     1042.63    104.02 o 
  -7  12   4     1213.88     1162.37     96.14 o 
  -6  12   4     2752.64     2723.65    164.59 o 
  -5  12   4     1352.67     1460.20     73.76 o 
  -4  12   4      874.84      843.26     35.62 o 
  -3  12   4        4.97       17.87     10.69 o 
  -2  12   4     3300.56     3520.87     77.35 o 
  -1  12   4     4453.19     4373.35     90.88 o 
   0  12   4     2927.61     2838.77     66.69 o 
   1  12   4      676.01      672.11     28.56 o 
   2  12   4     1275.04     1303.67     42.23 o 
   3  12   4      794.88      810.61     31.66 o 
   4  12   4      465.47      513.24     35.60 o 
   5  12   4      448.80      471.58     34.51 o 
   6  12   4      338.70      379.71     37.91 o 
   7  12   4      874.92      895.47     66.46 o 
 -10  13   4       24.44       94.36     47.23 o 
  -9  13   4      235.16      157.59     52.46 o 
  -8  13   4       45.84       55.60     36.57 o 
  -7  13   4      220.66      186.16     50.27 o 
  -6  13   4      343.64      328.19     55.50 o 
  -5  13   4      726.64      728.86     75.10 o 
  -4  13   4       77.48       57.21     14.11 o 
  -3  13   4      436.81      496.08     28.52 o 
  -2  13   4      285.21      283.72     22.65 o 
  -1  13   4     1308.68     1331.74     40.27 o 
   0  13   4      135.01      152.62     13.33 o 
   1  13   4     1113.37     1112.27     38.03 o 
   2  13   4      631.93      662.69     30.35 o 
   3  13   4      347.87      325.86     26.33 o 
   4  13   4       83.78       48.86     12.67 o 
   5  13   4       17.67       28.79     17.66 o 
   6  13   4       52.37       29.10     18.85 o 
 -10  14   4       58.38       93.05     35.62 o 
  -9  14   4      238.14      180.56     56.46 o 
  -8  14   4      888.75      909.73    100.02 o 
  -7  14   4     1162.22     1158.56    108.72 o 
  -6  14   4     1983.87     1854.90    133.90 o 
  -5  14   4     1105.83     1212.30     69.12 o 
  -4  14   4      363.32      348.08     26.44 o 
  -3  14   4      112.66       81.49     15.69 o 
  -2  14   4      944.48      985.38     59.64 o 
  -1  14   4     2684.70     2580.27     65.05 o 
   0  14   4     1432.47     1375.07     40.02 o 
   1  14   4      768.77      720.09     31.83 o 
   2  14   4       45.74       38.28     14.50 o 
   3  14   4     1436.71     1291.69     44.15 o 
   4  14   4      218.35      228.21     20.28 o 
   5  14   4      203.98      203.76     18.58 o 
   6  14   4      177.36      203.94     27.87 o 
  -9  15   4      215.70      248.00     62.53 o 
  -8  15   4       94.06      135.03     49.68 o 
  -7  15   4      263.02      250.62     55.50 o 
  -6  15   4      973.69      789.52     87.60 o 
  -5  15   4     1284.99     1415.83    121.60 o 
  -4  15   4      349.89      335.60     35.44 o 
  -3  15   4     1251.05     1223.38     45.82 o 
  -2  15   4     2159.67     1966.84     61.32 o 
  -1  15   4      443.67      458.65     25.66 o 
   0  15   4      218.35      204.11     17.24 o 
   1  15   4       64.64       91.64     17.04 o 
   2  15   4      904.61      992.82     39.75 o 
   3  15   4     1959.35     2000.62     58.46 o 
   4  15   4      749.11      804.89     36.35 o 
   5  15   4      471.50      449.93     27.40 o 
   6  15   4       11.96       11.11     23.65 o 
  -9  16   4       11.26       68.34     43.71 o 
  -8  16   4      213.62      235.58     58.70 o 
  -7  16   4      317.24      383.31     68.03 o 
  -6  16   4      128.59       72.18     38.54 o 
  -5  16   4      268.65      218.63     38.51 o 
  -4  16   4       23.76       25.84     14.10 o 
  -3  16   4      441.95      426.97     30.05 o 
  -2  16   4     1081.48     1138.72     60.82 o 
  -1  16   4      176.05      163.18     19.92 o 
   0  16   4      364.72      367.17     22.61 o 
   1  16   4      201.82      219.87     23.87 o 
   2  16   4      117.02       96.61     20.71 o 
   3  16   4       75.12       87.08     16.86 o 
   4  16   4       57.84       74.28     16.40 o 
   5  16   4       22.53        4.01     14.24 o 
  -9  17   4      266.88      330.74     72.61 o 
  -8  17   4       10.06      -10.61     34.28 o 
  -7  17   4       64.03       80.92     41.69 o 
  -6  17   4     1008.03      937.26    100.82 o 
  -5  17   4      193.38      125.20     59.73 o 
  -4  17   4      530.18      504.87     73.87 o 
  -3  17   4      309.66      273.10     33.61 o 
  -2  17   4      780.86      752.83     50.12 o 
  -1  17   4     1339.48     1328.88     49.45 o 
   0  17   4      170.15      197.55     21.20 o 
   1  17   4      310.18      369.70     30.69 o 
   2  17   4      762.13      700.29     40.49 o 
   3  17   4      601.13      541.01     36.65 o 
   4  17   4      971.03      996.54     48.03 o 
   5  17   4      182.51      154.31     29.41 o 
  -8  18   4      277.97      334.90     71.22 o 
  -7  18   4      598.81      613.37     89.41 o 
  -6  18   4      534.39      569.74     60.33 o 
  -5  18   4      275.66      254.04     40.87 o 
  -4  18   4       32.61       26.25     37.08 o 
  -3  18   4      227.18      244.20     25.64 o 
  -2  18   4      211.65      207.73     26.29 o 
  -1  18   4      968.16      916.25     42.91 o 
   0  18   4      405.93      411.11     28.42 o 
   1  18   4      160.14      199.50     25.14 o 
   2  18   4      437.37      518.34     47.76 o 
   3  18   4      311.23      286.19     36.70 o 
   4  18   4       18.74       11.87     16.39 o 
   5  18   4        3.25        7.25     17.00 o 
  -8  19   4        0.68        7.84     39.18 o 
  -7  19   4       19.94       48.30     41.37 o 
  -6  19   4       65.59       73.81     47.31 o 
  -5  19   4      407.56      429.82     83.22 o 
  -4  19   4      581.57      523.74     55.85 o 
  -3  19   4      749.18      806.88     43.19 o 
  -2  19   4      167.98      187.07     23.65 o 
  -1  19   4       72.42       72.60     17.84 o 
   0  19   4      194.70      241.55     23.48 o 
   1  19   4      625.64      540.53     39.11 o 
   2  19   4      100.18       75.61     20.19 o 
   3  19   4      247.47      200.86     26.82 o 
   4  19   4       60.24       72.07     21.36 o 
  -7  20   4      464.36      382.30     77.89 o 
  -6  20   4      772.81      776.70     73.29 o 
  -5  20   4      381.80      373.06     51.29 o 
  -4  20   4      166.81      189.88     37.73 o 
  -3  20   4      224.58      218.77     29.85 o 
  -2  20   4     1183.78     1200.32     53.38 o 
  -1  20   4     1580.87     1599.92     82.85 o 
   0  20   4     1981.48     2091.40     66.78 o 
   1  20   4      919.61      845.39     48.63 o 
   2  20   4      854.46      751.48     47.29 o 
   3  20   4      252.50      318.06     43.25 o 
  -6  21   4      219.27      244.05     45.39 o 
  -5  21   4      243.37      239.96     45.14 o 
  -4  21   4     1011.68     1199.24     82.30 o 
  -3  21   4      328.91      333.43     36.15 o 
  -2  21   4      292.71      216.76     26.59 o 
  -1  21   4     1106.85     1124.00     51.02 o 
   0  21   4       55.70       71.37     18.17 o 
   1  21   4      242.75      204.41     33.26 o 
   2  21   4      439.52      442.81     41.41 o 
   3  21   4      166.90      123.26     25.11 o 
  -6  22   4      185.79      206.99     46.86 o 
  -5  22   4      427.27      496.50     60.32 o 
  -4  22   4      125.23       98.17     38.38 o 
  -3  22   4       52.56      -10.94     22.07 o 
  -2  22   4       59.28       83.82     20.71 o 
  -1  22   4      171.72      157.98     24.43 o 
   0  22   4      422.46      440.75     30.99 o 
   1  22   4      152.51      192.97     34.16 o 
   2  22   4       79.02       69.29     23.49 o 
  -5  23   4      340.68      414.95     48.99 o 
  -4  23   4     1116.79     1179.81     86.49 o 
  -3  23   4      868.99      943.96     77.32 o 
  -2  23   4      810.65      841.38     45.25 o 
  -1  23   4      331.71      304.57     31.87 o 
   0  23   4       26.12       19.80     16.32 o 
   1  23   4       13.36        6.74     21.87 o 
  -3  24   4       59.24       17.39     25.41 o 
  -2  24   4      109.23       94.41     26.96 o 
  -1  24   4      125.57      107.58     24.15 o 
  -2   1   5    14683.34    14500.83    324.35 o 
  -1   1   5     1967.81     1833.79     43.89 o 
   1   1   5     1477.79     1605.48     39.44 o 
   2   1   5     1791.59     1695.80     36.31 o 
   3   1   5      630.98      734.69     30.05 o 
   4   1   5     1348.07     1461.37     70.32 o 
   5   1   5       66.21       75.99     12.34 o 
   6   1   5      547.89      622.78     45.97 o 
   7   1   5      270.59      247.64     25.20 o 
  -4   2   5     1896.47     1746.47     84.29 o 
  -3   2   5     3246.82     3420.66    146.11 o 
  -2   2   5     9616.69     9515.81    208.87 o 
  -1   2   5     2530.88     2549.87     61.74 o 
   0   2   5      275.20      246.44     18.84 o 
   1   2   5      983.12      905.25     40.99 o 
   2   2   5     1413.15     1383.31     46.18 o 
   3   2   5     1038.03      962.10     40.29 o 
   4   2   5      686.55      713.02     56.60 o 
   5   2   5      448.08      478.14     69.17 o 
   6   2   5      444.37      473.52     26.14 o 
   7   2   5        8.69        2.91     13.57 o 
  -5   3   5      130.01      122.30     25.32 o 
  -4   3   5     2199.51     2220.41    112.04 o 
  -3   3   5     1866.12     1950.65     67.29 o 
  -2   3   5     8724.30     8378.48    190.77 o 
  -1   3   5     1977.35     2001.53     45.43 o 
   0   3   5      404.76      378.55     16.53 o 
   1   3   5      944.57      931.29     23.93 o 
   2   3   5      397.90      489.64     15.88 o 
   3   3   5       60.83       38.90     14.36 o 
   4   3   5      394.95      372.82     37.09 o 
   5   3   5       90.85       76.27     50.30 o 
   6   3   5      301.90      240.44     34.03 o 
   7   3   5      108.20      124.16     34.81 o 
 -12   4   5      334.48      409.11     74.37 o 
  -7   4   5      310.50      358.79     49.31 o 
  -6   4   5     3048.63     3351.24    163.30 o 
  -5   4   5     2063.38     2033.25    112.02 o 
  -3   4   5     8438.24     7985.73    187.65 o 
  -2   4   5     5322.26     5784.39    129.24 o 
  -1   4   5     2270.15     2308.42     47.13 o 
   0   4   5      427.86      412.44     18.98 o 
   1   4   5      794.40      744.27     30.29 o 
   2   4   5     1905.25     1822.83     38.97 o 
   3   4   5      997.01      944.64     37.84 o 
   4   4   5     2607.01     2522.45    100.43 o 
   5   4   5      902.89      841.02     53.89 o 
   6   4   5      264.79      255.83     42.65 o 
   7   4   5       34.47       50.53     27.08 o 
 -12   5   5      204.34      297.42     68.66 o 
 -11   5   5      231.84      207.65     56.88 o 
 -10   5   5       35.99       41.31     31.03 o 
  -9   5   5      139.34      116.11     36.57 o 
  -8   5   5      842.43      788.19     75.55 o 
  -7   5   5      866.54      625.06     67.50 o 
  -6   5   5     1374.78     1477.20     94.23 o 
  -5   5   5     2044.11     2031.21    111.53 o 
  -4   5   5      486.89      469.24     30.97 o 
  -3   5   5     7667.69     7493.37    177.79 o 
  -2   5   5     2730.31     2542.11     58.65 o 
  -1   5   5     4025.41     3790.71     68.00 o 
   0   5   5     1646.66     1468.11     35.45 o 
   1   5   5     4680.76     4600.84    105.55 o 
   2   5   5     2129.17     2269.73     54.78 o 
   3   5   5      138.37      149.86     10.11 o 
   4   5   5        1.99       -0.90     13.81 o 
   5   5   5      181.89      137.87     33.61 o 
   6   5   5      180.81      287.25     39.60 o 
   7   5   5      274.18      341.71     46.34 o 
 -12   6   5      152.02      135.89     55.39 o 
 -11   6   5       85.06       73.09     41.37 o 
 -10   6   5      412.15      413.28     69.47 o 
  -9   6   5      773.27      879.23     88.29 o 
  -8   6   5       45.46       33.00     29.27 o 
  -7   6   5      416.34      434.45     57.21 o 
  -6   6   5     1659.14     1586.71    102.45 o 
  -5   6   5      809.60      757.62     43.53 o 
  -4   6   5     2631.05     2682.46     99.77 o 
  -3   6   5      776.37      709.07     29.16 o 
  -2   6   5     4080.23     4276.15     85.17 o 
  -1   6   5       49.14       56.84      9.92 o 
   0   6   5     1766.95     1845.30     43.69 o 
   1   6   5      163.64      158.70     13.92 o 
   2   6   5      894.26      907.31     37.26 o 
   3   6   5      922.74      978.21     35.77 o 
   4   6   5      485.55      446.40     35.99 o 
   5   6   5      595.15      664.52     52.46 o 
   6   6   5       52.84       80.50     31.45 o 
   7   6   5        9.87       28.38     26.91 o 
 -12   7   5      177.86      181.79     59.87 o 
 -11   7   5      204.64       80.98     44.03 o 
 -10   7   5      927.39      855.73     98.26 o 
  -9   7   5      291.28      360.33     62.85 o 
  -8   7   5      879.01      848.01     83.65 o 
  -7   7   5     1967.98     1928.88    127.51 o 
  -6   7   5     3438.74     3239.42    124.38 o 
  -5   7   5     3558.23     3552.75    126.87 o 
  -4   7   5       94.78      114.41     14.56 o 
  -3   7   5     2299.09     2382.22     67.70 o 
  -2   7   5    21747.58    22672.86    390.58 o 
  -1   7   5     4714.36     4850.69     84.02 o 
   0   7   5     4267.99     4182.69     83.40 o 
   1   7   5     6255.90     5992.38     96.47 o 
   2   7   5     5008.13     5171.80    110.87 o 
   3   7   5      301.27      343.82     24.59 o 
   4   7   5     1465.92     1486.80     66.57 o 
   5   7   5     1136.83     1164.73     59.20 o 
   6   7   5     1828.57     1813.49     91.42 o 
   7   7   5     1520.16     1505.96     90.41 o 
 -11   8   5      607.92      718.93     95.70 o 
 -10   8   5     1092.93     1026.20    105.57 o 
  -9   8   5       29.03        8.96     26.17 o 
  -8   8   5     2381.78     2139.42    144.90 o 
  -7   8   5     1662.22     1801.67    118.49 o 
  -6   8   5     3733.28     3941.71    216.61 o 
  -5   8   5     4882.17     4834.27    127.50 o 
  -4   8   5     3582.51     3512.73     94.82 o 
  -3   8   5     3994.85     4080.29     93.46 o 
  -2   8   5     5352.18     6108.08    121.59 o 
  -1   8   5      268.07      283.49     14.37 o 
   0   8   5       23.41       29.21      8.24 o 
   1   8   5      774.23      788.27     21.13 o 
   2   8   5     3420.73     3370.02     77.61 o 
   3   8   5     1510.57     1509.04     53.52 o 
   4   8   5     3297.23     3217.98     85.22 o 
   5   8   5      561.15      571.06    108.05 o 
   6   8   5      289.52      266.06     42.32 o 
   7   8   5       16.47       12.24     69.22 o 
 -11   9   5       61.86       26.81     37.00 o 
 -10   9   5       54.60       14.55     31.51 o 
  -9   9   5       11.88       -2.51     26.12 o 
  -8   9   5     1926.65     1863.43    128.09 o 
  -7   9   5       28.44       -0.21     25.27 o 
  -6   9   5     1690.51     1696.08     78.50 o 
  -5   9   5     2021.09     1907.11     62.91 o 
  -4   9   5      414.03      412.91     27.34 o 
  -3   9   5     1950.72     2018.64     56.50 o 
  -2   9   5     1237.16     1144.90     33.57 o 
  -1   9   5      825.54      868.70     27.83 o 
   0   9   5      740.88      731.15     27.09 o 
   1   9   5     1620.37     1709.94     44.34 o 
   2   9   5     1097.85     1067.48     32.15 o 
   3   9   5      829.76      833.88     58.98 o 
   4   9   5      165.52      169.03     20.15 o 
   5   9   5       15.40       18.44     20.49 o 
   6   9   5       24.23       31.45     24.34 o 
   7   9   5      169.16       53.77     40.01 o 
 -11  10   5      805.57      810.49    103.64 o 
 -10  10   5      939.06      904.08    102.15 o 
  -9  10   5     1473.11     1772.49    126.58 o 
  -8  10   5       29.15       57.63     32.79 o 
  -7  10   5      465.63      480.20     66.48 o 
  -6  10   5      350.91      398.87     40.01 o 
  -5  10   5      943.34      976.18     50.64 o 
  -4  10   5     7197.86     6945.23    184.66 o 
  -3  10   5     3390.16     3261.75     78.90 o 
  -2  10   5     1678.54     1600.83     44.80 o 
  -1  10   5      244.13      215.95     14.28 o 
   0  10   5       43.10       20.89      8.78 o 
   1  10   5       77.89      128.44     13.73 o 
   2  10   5     6171.43     6209.63    123.98 o 
   3  10   5     1983.13     1960.87     97.52 o 
   4  10   5      113.83      130.57     19.38 o 
   5  10   5      531.75      478.72     41.98 o 
   6  10   5      284.72      232.33     37.98 o 
 -11  11   5       19.81        8.90     37.05 o 
 -10  11   5       39.22       38.86     36.46 o 
  -9  11   5       32.91       55.87     36.20 o 
  -8  11   5      213.57      197.36     50.65 o 
  -7  11   5      168.16       92.01     36.25 o 
  -6  11   5      546.86      497.73     46.73 o 
  -5  11   5       12.29        8.40     11.73 o 
  -4  11   5      484.24      451.93     30.73 o 
  -3  11   5      956.67     1083.83     43.23 o 
  -2  11   5      425.45      421.67     22.23 o 
  -1  11   5      859.43      894.94     28.18 o 
   0  11   5       84.15       82.34     12.32 o 
   1  11   5      810.82      762.58     35.80 o 
   2  11   5      634.26      685.53     32.70 o 
   3  11   5      265.06      306.32     32.26 o 
   4  11   5       62.85       44.31     16.58 o 
   5  11   5      237.11      185.13     30.59 o 
   6  11   5      633.06      746.33     59.00 o 
 -11  12   5      183.26      198.79     60.72 o 
 -10  12   5      209.14      179.28     56.83 o 
  -9  12   5      308.73      258.61     58.11 o 
  -8  12   5      357.94      261.39     58.11 o 
  -7  12   5      294.28      343.11     60.67 o 
  -6  12   5      208.82      241.16     35.12 o 
  -5  12   5      510.31      595.50     36.29 o 
  -4  12   5      126.99      129.69     16.82 o 
  -3  12   5     1218.97     1228.94     43.27 o 
  -2  12   5      940.19      920.93     32.15 o 
  -1  12   5      101.06       99.25     18.81 o 
   0  12   5      699.21      675.88     29.56 o 
   1  12   5      415.37      424.96     31.41 o 
   2  12   5      578.57      570.45     27.83 o 
   3  12   5      519.98      588.65     32.36 o 
   4  12   5      162.15      126.74     21.86 o 
   5  12   5      250.34      241.74     26.81 o 
   6  12   5       43.27       42.95     28.08 o 
 -10  13   5       64.56       86.04     43.23 o 
  -9  13   5      207.94      249.92     60.40 o 
  -8  13   5     1578.89     1435.74    120.29 o 
  -7  13   5     2360.97     2549.77    157.96 o 
  -6  13   5     1710.37     1942.61    184.10 o 
  -5  13   5      509.59      591.63    122.04 o 
  -4  13   5      817.99      918.41     53.54 o 
  -3  13   5      213.29      194.08     19.99 o 
  -2  13   5     1448.39     1461.15     43.82 o 
  -1  13   5     1164.37     1161.56     50.28 o 
   0  13   5     3529.09     3407.26     81.71 o 
   1  13   5      364.93      339.84     23.14 o 
   2  13   5      856.04      807.86     33.73 o 
   3  13   5       85.40       99.64     18.86 o 
   4  13   5      402.03      403.19     45.54 o 
   5  13   5        2.35        7.90     17.88 o 
   6  13   5      657.60      766.37     45.28 o 
 -10  14   5       28.84      -19.94     36.25 o 
  -9  14   5      227.54      314.43     64.45 o 
  -8  14   5       13.74       34.70     33.37 o 
  -7  14   5       19.20       -5.60     25.80 o 
  -6  14   5      255.97      336.03     42.81 o 
  -5  14   5      657.52      670.97     53.91 o 
  -4  14   5      746.44      677.17     35.87 o 
  -3  14   5      474.11      542.15     31.34 o 
  -2  14   5      266.70      231.37     21.77 o 
  -1  14   5      357.13      384.02     27.22 o 
   0  14   5      135.08      155.19     12.49 o 
   1  14   5     2128.66     2164.96     60.49 o 
   2  14   5       68.92       68.66     14.67 o 
   3  14   5      529.18      584.68     51.42 o 
   4  14   5       69.02       59.48     14.97 o 
   5  14   5      228.25      251.13     22.09 o 
 -10  15   5       64.38       80.12     46.54 o 
  -9  15   5      165.36      106.09     49.79 o 
  -8  15   5      861.71      945.71    102.05 o 
  -7  15   5      184.43      200.61     50.38 o 
  -6  15   5      223.44      171.04     35.97 o 
  -5  15   5      133.47       83.49     62.19 o 
  -4  15   5      121.17      139.92     19.75 o 
  -3  15   5      530.32      512.88     32.09 o 
  -2  15   5     1292.63     1296.14     54.37 o 
  -1  15   5       93.17       86.61     14.20 o 
   0  15   5      616.43      603.68     24.74 o 
   1  15   5     1241.51     1309.64     50.59 o 
   2  15   5     1029.02     1045.42     56.39 o 
   3  15   5      155.36      131.76     23.48 o 
   4  15   5      312.10      319.27     24.97 o 
   5  15   5       74.57       79.17     17.39 o 
  -9  16   5      333.34      257.01     64.35 o 
  -8  16   5      364.77      295.99     63.81 o 
  -7  16   5      441.60      563.35     80.24 o 
  -6  16   5      445.38      523.90     55.42 o 
  -5  16   5      134.85      125.59     31.69 o 
  -4  16   5       54.54       60.75     20.73 o 
  -3  16   5      584.85      599.71     50.54 o 
  -2  16   5      680.56      752.01     37.56 o 
  -1  16   5      404.84      424.54     25.75 o 
   0  16   5      629.09      664.55     26.91 o 
   1  16   5      315.52      324.79     39.22 o 
   2  16   5      259.02      296.28     48.18 o 
   3  16   5     1329.48     1370.79     49.72 o 
   4  16   5      212.76      219.66     23.18 o 
   5  16   5      149.48      133.17     22.79 o 
  -9  17   5       51.23       11.35     38.33 o 
  -8  17   5      320.19      288.68     65.36 o 
  -7  17   5       98.66       67.01     39.18 o 
  -6  17   5       57.69       35.33     27.68 o 
  -5  17   5      479.76      371.93     47.78 o 
  -4  17   5      124.43      109.08     21.22 o 
  -3  17   5      464.94      495.61     33.85 o 
  -2  17   5      117.70      154.69     20.90 o 
  -1  17   5      111.70       86.14     17.08 o 
   0  17   5      503.21      492.74     23.47 o 
   1  17   5      753.02      726.72     41.40 o 
   2  17   5       10.03        5.54     15.03 o 
   3  17   5      110.23      100.32     27.44 o 
   4  17   5      156.74      180.37     24.25 o 
  -9  18   5      191.16      309.09     68.77 o 
  -8  18   5       21.23       -8.96     36.36 o 
  -7  18   5       67.11       44.25     40.09 o 
  -6  18   5      465.02      395.74     51.66 o 
  -5  18   5      102.04      112.12     32.81 o 
  -4  18   5      887.21      865.07     52.53 o 
  -3  18   5     1327.71     1358.46     53.56 o 
  -2  18   5      117.65       93.06     18.88 o 
  -1  18   5      186.79      195.46     22.41 o 
   0  18   5      219.31      183.91     24.68 o 
   1  18   5      574.16      565.00     38.91 o 
   2  18   5      470.24      486.88     36.53 o 
   3  18   5      741.40      740.10     45.86 o 
   4  18   5      259.41      212.30     39.91 o 
  -8  19   5      238.56      143.57     57.52 o 
  -7  19   5      625.82      642.59     93.03 o 
  -6  19   5     1389.26     1524.43    160.46 o 
  -5  19   5      691.69      709.44     65.65 o 
  -4  19   5      205.82      226.42     62.93 o 
  -3  19   5      389.59      361.75     31.22 o 
  -2  19   5     1431.14     1408.67     78.65 o 
  -1  19   5      655.24      647.57     37.82 o 
   0  19   5     1744.19     1792.18     66.46 o 
   1  19   5     1809.46     1892.17     69.88 o 
   2  19   5      565.38      656.37     43.13 o 
   3  19   5       31.66       63.10     20.77 o 
  -7  20   5        9.47      -32.89     38.60 o 
  -6  20   5      134.86       99.23     35.69 o 
  -5  20   5      208.12      238.77     42.88 o 
  -4  20   5      210.59      130.50     34.87 o 
  -3  20   5      461.60      425.21     34.57 o 
  -2  20   5       19.42       23.15     16.53 o 
  -1  20   5      426.28      514.43     35.02 o 
   0  20   5       64.30       18.83     26.17 o 
   1  20   5       49.24       62.79     20.38 o 
   2  20   5       17.95       -3.36     16.90 o 
   3  20   5       28.20       14.28     20.33 o 
  -7  21   5      387.21      355.59     77.68 o 
  -6  21   5      714.51      788.51     74.84 o 
  -5  21   5      191.89      233.50     61.39 o 
  -4  21   5      437.42      434.34     54.66 o 
  -3  21   5      265.04      210.08     38.04 o 
  -2  21   5      571.47      580.95     43.19 o 
  -1  21   5      468.73      508.48     57.85 o 
   0  21   5      867.14      769.85     56.38 o 
   1  21   5      719.59      670.11     46.26 o 
   2  21   5      521.11      522.83     42.42 o 
  -6  22   5      248.76      223.75     48.13 o 
  -5  22   5     1261.71     1147.09     87.15 o 
  -4  22   5     1729.77     1718.37    100.54 o 
  -3  22   5      448.93      400.15     49.19 o 
  -2  22   5      827.68      800.99     47.25 o 
  -1  22   5      247.81      280.80     29.09 o 
   0  22   5       73.98       64.63     37.88 o 
   1  22   5      163.27      163.31     28.80 o 
  -5  23   5       80.07       34.08     90.76 o 
  -4  23   5       87.74       71.53     34.37 o 
  -3  23   5      112.07       51.81     28.73 o 
  -2  23   5      135.44      114.56     25.17 o 
  -1  23   5       70.05       75.17     21.27 o 
   0  23   5       54.20       19.39     24.92 o 
  -3   0   6     4641.50     4495.66    195.46 o 
  -2   0   6     2493.96     2473.86    130.68 o 
  -1   0   6      270.23      281.28     34.95 o 
   0   0   6      971.68      957.80     38.23 o 
   1   0   6     1540.10     1799.57     58.68 o 
   2   0   6     2912.95     2848.64     92.27 o 
   3   0   6      261.92      270.99     24.88 o 
   4   0   6      545.44      491.18     40.20 o 
   5   0   6      173.51      196.08     30.17 o 
   6   0   6     1637.93     1624.58     89.31 o 
   7   0   6      243.22      280.15     43.02 o 
  -4   1   6     1003.46      898.21     53.91 o 
  -3   1   6      508.93      535.98     23.14 o 
  -2   1   6     2511.77     2437.43     56.09 o 
  -1   1   6     1784.25     1830.91     42.25 o 
   0   1   6      291.29      285.34     10.26 o 
   1   1   6      129.86      195.58     14.81 o 
   2   1   6     1438.99     1379.19     40.19 o 
   3   1   6      556.75      513.31     23.69 o 
   4   1   6      305.08      341.69     22.04 o 
   5   1   6      240.80      224.81     22.30 o 
   6   1   6       20.16       19.81     19.59 o 
   7   1   6        6.11        1.20     17.38 o 
  -5   2   6      973.67     1027.79     62.34 o 
  -4   2   6     1970.28     1941.40    138.78 o 
  -3   2   6     1269.49     1316.67     41.27 o 
  -2   2   6     2043.86     1860.96     44.87 o 
  -1   2   6     1412.50     1433.82     36.71 o 
   0   2   6      939.14      932.62     34.35 o 
   1   2   6     2219.68     2209.54     45.17 o 
   2   2   6     1744.02     1834.29     65.61 o 
   3   2   6      252.71      263.29     17.21 o 
   4   2   6       93.00       79.10     15.61 o 
   5   2   6      212.09      239.03     22.00 o 
   6   2   6       65.28       67.76     17.73 o 
   7   2   6      193.40      261.06     28.66 o 
  -6   3   6     2585.37     2397.57    128.13 o 
  -5   3   6     1214.88     1132.48     75.57 o 
  -4   3   6     1473.82     1454.34     52.40 o 
  -3   3   6     8376.78     8256.25    193.67 o 
  -2   3   6     1840.94     1794.15     46.31 o 
  -1   3   6     2245.34     2033.57     50.35 o 
   0   3   6      358.37      341.50     16.26 o 
   1   3   6      753.52      824.46     19.17 o 
   2   3   6     2743.59     2738.75     51.47 o 
   3   3   6     2748.10     2553.28    183.39 o 
   4   3   6      230.21      220.24     67.52 o 
   5   3   6     1027.26     1086.60     40.68 o 
   6   3   6      293.31      326.72     63.15 o 
   7   3   6        1.97      -13.47     16.28 o 
 -12   4   6      310.65      244.43     61.31 o 
  -8   4   6      617.29      428.28     59.02 o 
  -7   4   6      457.48      588.86     60.89 o 
  -6   4   6     2836.97     2804.23    151.45 o 
  -5   4   6      846.40      907.05     45.71 o 
  -4   4   6     2322.35     2332.70     67.15 o 
  -3   4   6     7531.36     8209.84    164.34 o 
  -2   4   6     9271.35     9382.68    183.66 o 
  -1   4   6     1382.26     1493.37     33.64 o 
   0   4   6     2707.69     2689.95     56.82 o 
   1   4   6     1906.03     1910.47     38.40 o 
   2   4   6      149.59      152.54     15.31 o 
   3   4   6      170.77      123.00     20.04 o 
   4   4   6      184.05      141.74     26.78 o 
   5   4   6      186.08      153.98     55.04 o 
   6   4   6       88.62       79.38     33.16 o 
   7   4   6      369.77      339.54     55.55 o 
 -12   5   6      336.66      367.32     72.66 o 
 -11   5   6      678.42      905.54     97.78 o 
 -10   5   6      512.10      528.49     74.69 o 
  -9   5   6     1100.62      973.55     95.65 o 
  -8   5   6      918.01      850.43     80.46 o 
  -7   5   6      283.89      258.41     43.98 o 
  -6   5   6     3708.82     3699.59    191.10 o 
  -5   5   6     3359.95     3390.30    114.09 o 
  -4   5   6     8004.77     7697.69    178.85 o 
  -3   5   6     7915.66     8043.08    164.73 o 
  -2   5   6     3516.92     3649.72     73.96 o 
  -1   5   6     2738.64     2687.88     56.20 o 
   0   5   6      841.03      829.80     27.75 o 
   1   5   6      107.09      107.72      8.55 o 
   2   5   6     3777.09     3698.84     87.81 o 
   3   5   6      103.52      109.54     19.70 o 
   4   5   6      121.93      152.07     23.89 o 
   5   5   6      286.37      309.64     39.61 o 
   6   5   6      454.08      519.16     63.02 o 
   7   5   6       31.64       25.43     30.23 o 
 -12   6   6      710.37      497.21     85.68 o 
 -11   6   6      124.79       77.89     42.49 o 
 -10   6   6      142.41      147.24     46.17 o 
  -9   6   6      570.80      582.35     73.73 o 
  -8   6   6     1339.13     1283.52     96.46 o 
  -7   6   6     8566.06     8967.42    391.28 o 
  -6   6   6     8573.67     8692.37    265.23 o 
  -5   6   6      674.85      645.50     41.68 o 
  -4   6   6      233.82      250.07     19.82 o 
  -3   6   6     7363.66     7904.41    158.80 o 
  -2   6   6    29511.23    28848.09    487.28 o 
  -1   6   6     5955.36     6036.48    106.04 o 
   0   6   6     7917.98     7588.82    142.14 o 
   1   6   6     6717.84     6691.86    112.96 o 
   2   6   6     2318.85     2251.38     88.04 o 
   3   6   6      115.19      107.29     13.64 o 
   4   6   6       93.38      100.21     22.02 o 
   5   6   6      459.19      498.59     49.20 o 
   6   6   6     1271.74     1427.60    164.94 o 
 -12   7   6      158.24      126.19     52.94 o 
 -11   7   6      326.61      324.45     66.80 o 
 -10   7   6      213.79       82.85     39.29 o 
  -9   7   6      542.44      565.87     75.17 o 
  -8   7   6     1109.60     1087.83     91.18 o 
  -7   7   6      101.15      108.70     31.08 o 
  -6   7   6       44.61       15.05     16.93 o 
  -5   7   6       76.10       70.26     19.20 o 
  -4   7   6     1239.16     1315.15     47.98 o 
  -3   7   6     1719.82     1791.27     48.37 o 
  -2   7   6     4678.82     5333.36     95.70 o 
  -1   7   6      118.33      158.09     10.90 o 
   0   7   6      328.92      363.11     18.77 o 
   1   7   6      210.38      255.79     17.90 o 
   2   7   6      810.87      834.21     35.46 o 
   3   7   6      221.39      231.75     20.42 o 
   4   7   6      148.42      127.77     24.70 o 
   5   7   6      179.62      197.47     30.70 o 
   6   7   6      271.40      290.02     53.68 o 
 -12   8   6      770.97      914.61    111.80 o 
 -11   8   6      123.75      148.47     50.70 o 
 -10   8   6       11.02      -23.03     23.03 o 
  -9   8   6      210.92      173.69     48.14 o 
  -8   8   6      520.10      517.20     65.42 o 
  -7   8   6     2701.19     2668.55    156.97 o 
  -6   8   6     3207.50     2950.73    114.74 o 
  -5   8   6     1444.04     1322.39     50.37 o 
  -4   8   6      773.19      716.99     32.80 o 
  -3   8   6     7739.05     8106.29    169.70 o 
  -2   8   6       28.38       25.40      7.18 o 
  -1   8   6      719.06      693.13     25.10 o 
   0   8   6     5438.12     5107.37    103.18 o 
   1   8   6     5096.62     4980.92    102.81 o 
   2   8   6     2608.27     2565.67     59.69 o 
   3   8   6     3587.89     3658.33     95.84 o 
   4   8   6      303.07      321.29     20.57 o 
   5   8   6      377.81      320.57     38.10 o 
   6   8   6     1310.82     1357.45     88.03 o 
 -12   9   6      389.50      394.19     77.41 o 
 -11   9   6     1478.03     1596.76    133.46 o 
 -10   9   6      784.72      909.40     97.73 o 
  -9   9   6      382.31      258.78     54.43 o 
  -8   9   6      989.51     1109.82     92.35 o 
  -7   9   6     2645.88     2596.85    151.79 o 
  -6   9   6     3065.99     3144.25    117.30 o 
  -5   9   6     5985.13     5908.24    198.93 o 
  -4   9   6     3120.44     3113.53    114.41 o 
  -3   9   6     4965.26     4921.07     98.37 o 
  -2   9   6     3044.66     2861.89     58.63 o 
  -1   9   6       15.95        8.46      6.40 o 
   0   9   6      986.66      934.80     31.25 o 
   1   9   6     1290.13     1252.70     37.45 o 
   2   9   6     2946.02     3048.54     68.76 o 
   3   9   6     2566.55     2482.86     73.23 o 
   4   9   6      778.22      857.06     39.08 o 
   5   9   6     1303.14     1353.48     71.45 o 
   6   9   6      580.52      650.59     66.22 o 
 -11  10   6       18.03       35.24     38.22 o 
 -10  10   6      336.46      295.61     62.00 o 
  -9  10   6      302.49      376.11     65.31 o 
  -8  10   6      559.38      347.18     61.58 o 
  -7  10   6     1783.13     1677.91    119.13 o 
  -6  10   6       38.46       24.16     18.28 o 
  -5  10   6       76.45       70.41     23.66 o 
  -4  10   6      142.48      148.29     18.81 o 
  -3  10   6     1025.87     1146.29     36.00 o 
  -2  10   6      633.31      672.14     26.18 o 
  -1  10   6      601.36      583.14     24.18 o 
   0  10   6       35.03       37.52     10.26 o 
   1  10   6     3302.63     3315.74     75.57 o 
   2  10   6      507.70      482.49     24.30 o 
   3  10   6       52.29       55.93     16.34 o 
   4  10   6       65.22       95.48     18.11 o 
   5  10   6       12.50       -1.63     21.93 o 
   6  10   6       42.57       39.90     41.02 o 
 -11  11   6      772.51      743.68    100.92 o 
 -10  11   6      397.21      384.22     74.42 o 
  -9  11   6      330.70      319.02     62.85 o 
  -8  11   6      743.24      734.85     84.82 o 
  -7  11   6      615.35      546.32     70.16 o 
  -6  11   6      115.68      134.10     34.33 o 
  -5  11   6      244.97      251.88     25.14 o 
  -4  11   6     1020.25      969.60     40.87 o 
  -3  11   6     4120.15     4229.22     90.78 o 
  -2  11   6     4868.25     4882.10     92.49 o 
  -1  11   6      874.67      826.89     27.09 o 
   0  11   6      715.33      664.62     29.29 o 
   1  11   6      365.08      380.92     23.05 o 
   2  11   6      495.53      510.55     36.19 o 
   3  11   6      278.95      262.52     22.49 o 
   4  11   6      357.90      382.39     45.15 o 
   5  11   6      120.75      115.83     18.25 o 
   6  11   6      301.54      316.04     43.68 o 
 -11  12   6       57.08       69.25     47.02 o 
 -10  12   6      213.05      229.08     59.07 o 
  -9  12   6      435.36      438.87     72.77 o 
  -8  12   6      352.92      302.92     57.42 o 
  -7  12   6     3050.55     3167.26    187.05 o 
  -6  12   6     1577.09     1465.43    127.92 o 
  -5  12   6      283.77      330.10     28.51 o 
  -4  12   6      414.60      436.75     27.72 o 
  -3  12   6      367.72      377.61     25.49 o 
  -2  12   6      193.22      185.25     18.45 o 
  -1  12   6     1120.28     1121.69     35.94 o 
   0  12   6      215.46      208.42     23.68 o 
   1  12   6      242.00      207.43     18.94 o 
   2  12   6     1230.63     1221.64     41.83 o 
   3  12   6       33.35       30.19     11.97 o 
   4  12   6      119.72      103.12     14.80 o 
   5  12   6      138.86      116.69     22.58 o 
 -11  13   6      105.33       89.13     48.94 o 
 -10  13   6       80.26       72.61     41.85 o 
  -9  13   6      260.83      224.28     55.02 o 
  -8  13   6      212.56      160.79     49.26 o 
  -7  13   6      337.23      393.82     64.83 o 
  -6  13   6      155.76      188.48     55.23 o 
  -5  13   6      440.81      448.93     37.04 o 
  -4  13   6      745.64      819.44     66.11 o 
  -3  13   6       29.53       16.03     11.24 o 
  -2  13   6      409.73      469.04     25.49 o 
  -1  13   6      512.79      530.76     27.94 o 
   0  13   6     1437.44     1515.40     46.91 o 
   1  13   6      438.70      444.34     26.87 o 
   2  13   6       49.86       47.53     13.63 o 
   3  13   6       65.93       38.10     14.04 o 
   4  13   6       69.92       84.08     18.03 o 
   5  13   6       24.44       47.14     19.14 o 
 -10  14   6       52.48       71.27     43.39 o 
  -9  14   6      350.12      378.35     74.10 o 
  -8  14   6      810.18      754.89     92.93 o 
  -7  14   6      983.45      924.74     94.90 o 
  -6  14   6      146.85      138.36     31.02 o 
  -5  14   6      645.66      671.94     42.04 o 
  -4  14   6      579.52      524.56     32.94 o 
  -3  14   6      624.09      621.82     34.01 o 
  -2  14   6      713.88      750.31     32.57 o 
  -1  14   6     2019.13     2077.22     56.05 o 
   0  14   6       40.92       41.10     13.93 o 
   1  14   6      631.21      588.22     31.77 o 
   2  14   6      954.07     1050.69     41.55 o 
   3  14   6      155.56      146.13     18.69 o 
   4  14   6      262.70      242.67     40.80 o 
   5  14   6      341.02      373.26     25.19 o 
 -10  15   6      416.61      422.02     80.82 o 
  -9  15   6      258.37      328.56     70.48 o 
  -8  15   6      538.78      528.01     82.26 o 
  -7  15   6       37.21       40.78     32.73 o 
  -6  15   6      132.11      150.24     32.87 o 
  -5  15   6      670.45      658.48     56.75 o 
  -4  15   6      528.61      527.95     33.08 o 
  -3  15   6     2605.21     2628.46     77.61 o 
  -2  15   6     2511.07     2568.41     74.30 o 
  -1  15   6     1164.44     1260.24     40.88 o 
   0  15   6       42.11       59.14     16.59 o 
   1  15   6      133.94      147.65     20.75 o 
   2  15   6      225.77      232.02     26.77 o 
   3  15   6      270.85      326.25     30.29 o 
   4  15   6      157.13      193.99     22.18 o 
 -10  16   6       62.26       64.56     50.11 o 
  -9  16   6      143.36      222.73     60.03 o 
  -8  16   6      168.19       87.54     43.98 o 
  -7  16   6      187.85      117.82     44.14 o 
  -6  16   6      715.80      656.24     60.04 o 
  -5  16   6        4.42        7.60     21.70 o 
  -4  16   6       32.08       29.36     15.14 o 
  -3  16   6       68.94       43.08     14.31 o 
  -2  16   6      203.08      214.79     22.82 o 
  -1  16   6      357.71      343.16     22.86 o 
   0  16   6      607.42      623.28     37.95 o 
   1  16   6       50.68       54.84     17.08 o 
   2  16   6      110.36      125.55     24.62 o 
   3  16   6      151.92      136.81     20.46 o 
   4  16   6      189.13      183.81     22.41 o 
  -9  17   6      284.38      228.97     64.40 o 
  -8  17   6      262.40      236.22     61.47 o 
  -7  17   6      181.41       89.24     43.71 o 
  -6  17   6      413.04      378.46     97.96 o 
  -5  17   6      929.79     1018.35     70.72 o 
  -4  17   6     2129.71     2068.28     68.13 o 
  -3  17   6     1492.40     1491.01     55.95 o 
  -2  17   6     2671.71     2569.39     77.94 o 
  -1  17   6      410.12      391.09     25.19 o 
   0  17   6      558.73      559.37     51.70 o 
   1  17   6      158.24      119.12     21.02 o 
   2  17   6      924.87      925.43     47.40 o 
   3  17   6      626.75      745.85     43.58 o 
   4  17   6      717.86      789.13     62.81 o 
  -9  18   6      282.67      309.90     71.06 o 
  -8  18   6      777.77      594.83     92.39 o 
  -7  18   6     1141.44      994.69    110.53 o 
  -6  18   6      928.37      972.89     73.92 o 
  -5  18   6      314.33      333.36     66.43 o 
  -4  18   6      372.78      279.12     27.98 o 
  -3  18   6       39.58       65.13     17.46 o 
  -2  18   6      722.45      748.88     40.25 o 
  -1  18   6      631.84      579.38     33.33 o 
   0  18   6      486.33      577.30     54.73 o 
   1  18   6     1106.29     1109.87     52.66 o 
   2  18   6      326.95      314.23     31.42 o 
   3  18   6      131.00       85.03     22.70 o 
  -8  19   6       80.00      120.21     52.19 o 
  -7  19   6       17.67       30.99     29.18 o 
  -6  19   6       52.37       45.47     35.58 o 
  -5  19   6      200.95      266.17     42.95 o 
  -4  19   6      176.77      187.11     25.29 o 
  -3  19   6       69.96       73.59     19.13 o 
  -2  19   6      159.77      132.70     21.95 o 
  -1  19   6      268.05      283.80     26.08 o 
   0  19   6       10.87       -5.46     16.19 o 
   1  19   6      165.05      166.18     26.09 o 
   2  19   6       72.23       88.72     21.88 o 
   3  19   6        9.23        6.19     19.45 o 
  -8  20   6      395.10      444.41     83.97 o 
  -7  20   6     1625.77     1766.21    122.66 o 
  -6  20   6     2028.82     2274.12    136.32 o 
  -5  20   6      567.67      679.17     64.82 o 
  -4  20   6      129.50      157.89     27.48 o 
  -3  20   6      439.21      451.37     43.80 o 
  -2  20   6      179.12      164.99     24.07 o 
  -1  20   6     1813.25     1835.11     63.56 o
[truncated: 150,852 more chars]
